# Supplementary material for: Information Seeking Regarding Tobacco and Lung Cancer: Effects of Seasonality
Source: PLoS One. 2015 Mar 17;10(3):e0117938. doi: 10.1371/journal.pone.0117938 (PMC4364309; doi:10.1371/journal.pone.0117938)
Supplement: S1 Dataset — (ZIP) [file pone.0117938.s012.zip]

Archive with 12 entries (11 files):
- Dataset S1/
- Dataset S1/lungcancer-australia.csv
- Dataset S1/lungcancer-canada.csv
- Dataset S1/lungcancer-china.csv
- Dataset S1/lungcancer-uk.csv
- Dataset S1/lungcancer-us.csv
- Dataset S1/tobacco-australia.csv
- Dataset S1/tobacco-canada.csv
- Dataset S1/tobacco-china-en.csv
- Dataset S1/tobacco-newzealand.csv
- Dataset S1/tobacco-uk.csv
- Dataset S1/tobacco-us.csv
