# Supplementary material for: Information Seeking Regarding Tobacco and Lung Cancer: Effects of Seasonality
Source: PLoS One. 2015 Mar 17;10(3):e0117938. doi: 10.1371/journal.pone.0117938 (PMC4364309; doi:10.1371/journal.pone.0117938)
Supplement: S1 Dataset — (ZIP) [file pone.0117938.s012.zip › Dataset S1/lungcancer-australia.csv]

Web Search interest: "lung cancer"
Australia; 2004 - present
Interest over time
Week	lung cancer
2004-01-04 - 2004-01-10	0
2004-01-11 - 2004-01-17	0
2004-01-18 - 2004-01-24	0
2004-01-25 - 2004-01-31	0
2004-02-01 - 2004-02-07	0
2004-02-08 - 2004-02-14	49
2004-02-15 - 2004-02-21	55
2004-02-22 - 2004-02-28	61
2004-02-29 - 2004-03-06	65
2004-03-07 - 2004-03-13	69
2004-03-14 - 2004-03-20	72
2004-03-21 - 2004-03-27	100
2004-03-28 - 2004-04-03	63
2004-04-04 - 2004-04-10	45
2004-04-11 - 2004-04-17	47
2004-04-18 - 2004-04-24	48
2004-04-25 - 2004-05-01	52
2004-05-02 - 2004-05-08	56
2004-05-09 - 2004-05-15	66
2004-05-16 - 2004-05-22	70
2004-05-23 - 2004-05-29	77
2004-05-30 - 2004-06-05	78
2004-06-06 - 2004-06-12	36
2004-06-13 - 2004-06-19	54
2004-06-20 - 2004-06-26	81
2004-06-27 - 2004-07-03	51
2004-07-04 - 2004-07-10	43
2004-07-11 - 2004-07-17	43
2004-07-18 - 2004-07-24	43
2004-07-25 - 2004-07-31	48
2004-08-01 - 2004-08-07	40
2004-08-08 - 2004-08-14	59
2004-08-15 - 2004-08-21	63
2004-08-22 - 2004-08-28	57
2004-08-29 - 2004-09-04	47
2004-09-05 - 2004-09-11	52
2004-09-12 - 2004-09-18	57
2004-09-19 - 2004-09-25	34
2004-09-26 - 2004-10-02	52
2004-10-03 - 2004-10-09	62
2004-10-10 - 2004-10-16	42
2004-10-17 - 2004-10-23	52
2004-10-24 - 2004-10-30	60
2004-10-31 - 2004-11-06	51
2004-11-07 - 2004-11-13	50
2004-11-14 - 2004-11-20	62
2004-11-21 - 2004-11-27	44
2004-11-28 - 2004-12-04	44
2004-12-05 - 2004-12-11	34
2004-12-12 - 2004-12-18	0
2004-12-19 - 2004-12-25	0
2004-12-26 - 2005-01-01	0
2005-01-02 - 2005-01-08	0
2005-01-09 - 2005-01-15	0
2005-01-16 - 2005-01-22	0
2005-01-23 - 2005-01-29	0
2005-01-30 - 2005-02-05	30
2005-02-06 - 2005-02-12	41
2005-02-13 - 2005-02-19	51
2005-02-20 - 2005-02-26	55
2005-02-27 - 2005-03-05	63
2005-03-06 - 2005-03-12	53
2005-03-13 - 2005-03-19	52
2005-03-20 - 2005-03-26	80
2005-03-27 - 2005-04-02	45
2005-04-03 - 2005-04-09	38
2005-04-10 - 2005-04-16	34
2005-04-17 - 2005-04-23	34
2005-04-24 - 2005-04-30	39
2005-05-01 - 2005-05-07	38
2005-05-08 - 2005-05-14	54
2005-05-15 - 2005-05-21	44
2005-05-22 - 2005-05-28	41
2005-05-29 - 2005-06-04	67
2005-06-05 - 2005-06-11	38
2005-06-12 - 2005-06-18	67
2005-06-19 - 2005-06-25	33
2005-06-26 - 2005-07-02	39
2005-07-03 - 2005-07-09	29
2005-07-10 - 2005-07-16	25
2005-07-17 - 2005-07-23	24
2005-07-24 - 2005-07-30	24
2005-07-31 - 2005-08-06	40
2005-08-07 - 2005-08-13	57
2005-08-14 - 2005-08-20	53
2005-08-21 - 2005-08-27	46
2005-08-28 - 2005-09-03	58
2005-09-04 - 2005-09-10	36
2005-09-11 - 2005-09-17	37
2005-09-18 - 2005-09-24	32
2005-09-25 - 2005-10-01	34
2005-10-02 - 2005-10-08	32
2005-10-09 - 2005-10-15	58
2005-10-16 - 2005-10-22	52
2005-10-23 - 2005-10-29	43
2005-10-30 - 2005-11-05	45
2005-11-06 - 2005-11-12	36
2005-11-13 - 2005-11-19	56
2005-11-20 - 2005-11-26	36
2005-11-27 - 2005-12-03	42
2005-12-04 - 2005-12-10	21
2005-12-11 - 2005-12-17	28
2005-12-18 - 2005-12-24	30
2005-12-25 - 2005-12-31	32
2006-01-01 - 2006-01-07	23
2006-01-08 - 2006-01-14	23
2006-01-15 - 2006-01-21	23
2006-01-22 - 2006-01-28	23
2006-01-29 - 2006-02-04	28
2006-02-05 - 2006-02-11	25
2006-02-12 - 2006-02-18	43
2006-02-19 - 2006-02-25	31
2006-02-26 - 2006-03-04	30
2006-03-05 - 2006-03-11	51
2006-03-12 - 2006-03-18	38
2006-03-19 - 2006-03-25	60
2006-03-26 - 2006-04-01	43
2006-04-02 - 2006-04-08	30
2006-04-09 - 2006-04-15	30
2006-04-16 - 2006-04-22	33
2006-04-23 - 2006-04-29	19
2006-04-30 - 2006-05-06	34
2006-05-07 - 2006-05-13	55
2006-05-14 - 2006-05-20	56
2006-05-21 - 2006-05-27	41
2006-05-28 - 2006-06-03	59
2006-06-04 - 2006-06-10	45
2006-06-11 - 2006-06-17	24
2006-06-18 - 2006-06-24	39
2006-06-25 - 2006-07-01	30
2006-07-02 - 2006-07-08	20
2006-07-09 - 2006-07-15	39
2006-07-16 - 2006-07-22	18
2006-07-23 - 2006-07-29	27
2006-07-30 - 2006-08-05	30
2006-08-06 - 2006-08-12	36
2006-08-13 - 2006-08-19	27
2006-08-20 - 2006-08-26	36
2006-08-27 - 2006-09-02	42
2006-09-03 - 2006-09-09	37
2006-09-10 - 2006-09-16	21
2006-09-17 - 2006-09-23	23
2006-09-24 - 2006-09-30	29
2006-10-01 - 2006-10-07	25
2006-10-08 - 2006-10-14	27
2006-10-15 - 2006-10-21	31
2006-10-22 - 2006-10-28	23
2006-10-29 - 2006-11-04	35
2006-11-05 - 2006-11-11	42
2006-11-12 - 2006-11-18	30
2006-11-19 - 2006-11-25	28
2006-11-26 - 2006-12-02	30
2006-12-03 - 2006-12-09	22
2006-12-10 - 2006-12-16	27
2006-12-17 - 2006-12-23	19
2006-12-24 - 2006-12-30	23
2006-12-31 - 2007-01-06	17
2007-01-07 - 2007-01-13	19
2007-01-14 - 2007-01-20	12
2007-01-21 - 2007-01-27	15
2007-01-28 - 2007-02-03	19
2007-02-04 - 2007-02-10	19
2007-02-11 - 2007-02-17	28
2007-02-18 - 2007-02-24	33
2007-02-25 - 2007-03-03	34
2007-03-04 - 2007-03-10	32
2007-03-11 - 2007-03-17	28
2007-03-18 - 2007-03-24	31
2007-03-25 - 2007-03-31	33
2007-04-01 - 2007-04-07	35
2007-04-08 - 2007-04-14	25
2007-04-15 - 2007-04-21	31
2007-04-22 - 2007-04-28	22
2007-04-29 - 2007-05-05	32
2007-05-06 - 2007-05-12	39
2007-05-13 - 2007-05-19	31
2007-05-20 - 2007-05-26	41
2007-05-27 - 2007-06-02	45
2007-06-03 - 2007-06-09	32
2007-06-10 - 2007-06-16	36
2007-06-17 - 2007-06-23	27
2007-06-24 - 2007-06-30	28
2007-07-01 - 2007-07-07	17
2007-07-08 - 2007-07-14	24
2007-07-15 - 2007-07-21	29
2007-07-22 - 2007-07-28	27
2007-07-29 - 2007-08-04	23
2007-08-05 - 2007-08-11	33
2007-08-12 - 2007-08-18	29
2007-08-19 - 2007-08-25	38
2007-08-26 - 2007-09-01	27
2007-09-02 - 2007-09-08	29
2007-09-09 - 2007-09-15	43
2007-09-16 - 2007-09-22	27
2007-09-23 - 2007-09-29	24
2007-09-30 - 2007-10-06	16
2007-10-07 - 2007-10-13	26
2007-10-14 - 2007-10-20	37
2007-10-21 - 2007-10-27	31
2007-10-28 - 2007-11-03	25
2007-11-04 - 2007-11-10	42
2007-11-11 - 2007-11-17	36
2007-11-18 - 2007-11-24	34
2007-11-25 - 2007-12-01	27
2007-12-02 - 2007-12-08	20
2007-12-09 - 2007-12-15	23
2007-12-16 - 2007-12-22	16
2007-12-23 - 2007-12-29	17
2007-12-30 - 2008-01-05	14
2008-01-06 - 2008-01-12	22
2008-01-13 - 2008-01-19	25
2008-01-20 - 2008-01-26	18
2008-01-27 - 2008-02-02	23
2008-02-03 - 2008-02-09	25
2008-02-10 - 2008-02-16	25
2008-02-17 - 2008-02-23	24
2008-02-24 - 2008-03-01	36
2008-03-02 - 2008-03-08	28
2008-03-09 - 2008-03-15	33
2008-03-16 - 2008-03-22	31
2008-03-23 - 2008-03-29	21
2008-03-30 - 2008-04-05	29
2008-04-06 - 2008-04-12	28
2008-04-13 - 2008-04-19	26
2008-04-20 - 2008-04-26	33
2008-04-27 - 2008-05-03	25
2008-05-04 - 2008-05-10	36
2008-05-11 - 2008-05-17	38
2008-05-18 - 2008-05-24	43
2008-05-25 - 2008-05-31	30
2008-06-01 - 2008-06-07	36
2008-06-08 - 2008-06-14	36
2008-06-15 - 2008-06-21	38
2008-06-22 - 2008-06-28	29
2008-06-29 - 2008-07-05	21
2008-07-06 - 2008-07-12	23
2008-07-13 - 2008-07-19	19
2008-07-20 - 2008-07-26	25
2008-07-27 - 2008-08-02	29
2008-08-03 - 2008-08-09	28
2008-08-10 - 2008-08-16	30
2008-08-17 - 2008-08-23	23
2008-08-24 - 2008-08-30	15
2008-08-31 - 2008-09-06	29
2008-09-07 - 2008-09-13	29
2008-09-14 - 2008-09-20	27
2008-09-21 - 2008-09-27	26
2008-09-28 - 2008-10-04	15
2008-10-05 - 2008-10-11	27
2008-10-12 - 2008-10-18	19
2008-10-19 - 2008-10-25	22
2008-10-26 - 2008-11-01	30
2008-11-02 - 2008-11-08	28
2008-11-09 - 2008-11-15	31
2008-11-16 - 2008-11-22	23
2008-11-23 - 2008-11-29	28
2008-11-30 - 2008-12-06	19
2008-12-07 - 2008-12-13	14
2008-12-14 - 2008-12-20	17
2008-12-21 - 2008-12-27	24
2008-12-28 - 2009-01-03	19
2009-01-04 - 2009-01-10	17
2009-01-11 - 2009-01-17	12
2009-01-18 - 2009-01-24	15
2009-01-25 - 2009-01-31	9
2009-02-01 - 2009-02-07	23
2009-02-08 - 2009-02-14	29
2009-02-15 - 2009-02-21	15
2009-02-22 - 2009-02-28	27
2009-03-01 - 2009-03-07	31
2009-03-08 - 2009-03-14	34
2009-03-15 - 2009-03-21	38
2009-03-22 - 2009-03-28	25
2009-03-29 - 2009-04-04	33
2009-04-05 - 2009-04-11	20
2009-04-12 - 2009-04-18	19
2009-04-19 - 2009-04-25	23
2009-04-26 - 2009-05-02	30
2009-05-03 - 2009-05-09	28
2009-05-10 - 2009-05-16	36
2009-05-17 - 2009-05-23	33
2009-05-24 - 2009-05-30	33
2009-05-31 - 2009-06-06	30
2009-06-07 - 2009-06-13	31
2009-06-14 - 2009-06-20	32
2009-06-21 - 2009-06-27	26
2009-06-28 - 2009-07-04	16
2009-07-05 - 2009-07-11	25
2009-07-12 - 2009-07-18	13
2009-07-19 - 2009-07-25	21
2009-07-26 - 2009-08-01	25
2009-08-02 - 2009-08-08	16
2009-08-09 - 2009-08-15	28
2009-08-16 - 2009-08-22	26
2009-08-23 - 2009-08-29	30
2009-08-30 - 2009-09-05	27
2009-09-06 - 2009-09-12	28
2009-09-13 - 2009-09-19	31
2009-09-20 - 2009-09-26	27
2009-09-27 - 2009-10-03	22
2009-10-04 - 2009-10-10	25
2009-10-11 - 2009-10-17	23
2009-10-18 - 2009-10-24	32
2009-10-25 - 2009-10-31	32
2009-11-01 - 2009-11-07	28
2009-11-08 - 2009-11-14	27
2009-11-15 - 2009-11-21	27
2009-11-22 - 2009-11-28	23
2009-11-29 - 2009-12-05	24
2009-12-06 - 2009-12-12	22
2009-12-13 - 2009-12-19	21
2009-12-20 - 2009-12-26	13
2009-12-27 - 2010-01-02	14
2010-01-03 - 2010-01-09	17
2010-01-10 - 2010-01-16	10
2010-01-17 - 2010-01-23	13
2010-01-24 - 2010-01-30	18
2010-01-31 - 2010-02-06	19
2010-02-07 - 2010-02-13	28
2010-02-14 - 2010-02-20	22
2010-02-21 - 2010-02-27	23
2010-02-28 - 2010-03-06	26
2010-03-07 - 2010-03-13	28
2010-03-14 - 2010-03-20	29
2010-03-21 - 2010-03-27	31
2010-03-28 - 2010-04-03	24
2010-04-04 - 2010-04-10	12
2010-04-11 - 2010-04-17	23
2010-04-18 - 2010-04-24	19
2010-04-25 - 2010-05-01	29
2010-05-02 - 2010-05-08	32
2010-05-09 - 2010-05-15	24
2010-05-16 - 2010-05-22	28
2010-05-23 - 2010-05-29	33
2010-05-30 - 2010-06-05	31
2010-06-06 - 2010-06-12	26
2010-06-13 - 2010-06-19	23
2010-06-20 - 2010-06-26	21
2010-06-27 - 2010-07-03	18
2010-07-04 - 2010-07-10	12
2010-07-11 - 2010-07-17	24
2010-07-18 - 2010-07-24	19
2010-07-25 - 2010-07-31	17
2010-08-01 - 2010-08-07	23
2010-08-08 - 2010-08-14	25
2010-08-15 - 2010-08-21	29
2010-08-22 - 2010-08-28	24
2010-08-29 - 2010-09-04	35
2010-09-05 - 2010-09-11	29
2010-09-12 - 2010-09-18	30
2010-09-19 - 2010-09-25	28
2010-09-26 - 2010-10-02	17
2010-10-03 - 2010-10-09	23
2010-10-10 - 2010-10-16	32
2010-10-17 - 2010-10-23	29
2010-10-24 - 2010-10-30	35
2010-10-31 - 2010-11-06	23
2010-11-07 - 2010-11-13	26
2010-11-14 - 2010-11-20	24
2010-11-21 - 2010-11-27	21
2010-11-28 - 2010-12-04	26
2010-12-05 - 2010-12-11	14
2010-12-12 - 2010-12-18	21
2010-12-19 - 2010-12-25	11
2010-12-26 - 2011-01-01	15
2011-01-02 - 2011-01-08	16
2011-01-09 - 2011-01-15	19
2011-01-16 - 2011-01-22	18
2011-01-23 - 2011-01-29	20
2011-01-30 - 2011-02-05	24
2011-02-06 - 2011-02-12	24
2011-02-13 - 2011-02-19	19
2011-02-20 - 2011-02-26	24
2011-02-27 - 2011-03-05	20
2011-03-06 - 2011-03-12	26
2011-03-13 - 2011-03-19	25
2011-03-20 - 2011-03-26	26
2011-03-27 - 2011-04-02	26
2011-04-03 - 2011-04-09	27
2011-04-10 - 2011-04-16	18
2011-04-17 - 2011-04-23	22
2011-04-24 - 2011-04-30	24
2011-05-01 - 2011-05-07	28
2011-05-08 - 2011-05-14	27
2011-05-15 - 2011-05-21	26
2011-05-22 - 2011-05-28	29
2011-05-29 - 2011-06-04	26
2011-06-05 - 2011-06-11	28
2011-06-12 - 2011-06-18	24
2011-06-19 - 2011-06-25	30
2011-06-26 - 2011-07-02	19
2011-07-03 - 2011-07-09	14
2011-07-10 - 2011-07-16	17
2011-07-17 - 2011-07-23	19
2011-07-24 - 2011-07-30	19
2011-07-31 - 2011-08-06	22
2011-08-07 - 2011-08-13	21
2011-08-14 - 2011-08-20	20
2011-08-21 - 2011-08-27	27
2011-08-28 - 2011-09-03	24
2011-09-04 - 2011-09-10	26
2011-09-11 - 2011-09-17	24
2011-09-18 - 2011-09-24	24
2011-09-25 - 2011-10-01	21
2011-10-02 - 2011-10-08	22
2011-10-09 - 2011-10-15	22
2011-10-16 - 2011-10-22	24
2011-10-23 - 2011-10-29	23
2011-10-30 - 2011-11-05	19
2011-11-06 - 2011-11-12	30
2011-11-13 - 2011-11-19	23
2011-11-20 - 2011-11-26	24
2011-11-27 - 2011-12-03	19
2011-12-04 - 2011-12-10	14
2011-12-11 - 2011-12-17	19
2011-12-18 - 2011-12-24	16
2011-12-25 - 2011-12-31	13
2012-01-01 - 2012-01-07	16
2012-01-08 - 2012-01-14	18
2012-01-15 - 2012-01-21	18
2012-01-22 - 2012-01-28	16
2012-01-29 - 2012-02-04	21
2012-02-05 - 2012-02-11	25
2012-02-12 - 2012-02-18	26
2012-02-19 - 2012-02-25	23
2012-02-26 - 2012-03-03	24
2012-03-04 - 2012-03-10	25
2012-03-11 - 2012-03-17	28
2012-03-18 - 2012-03-24	28
2012-03-25 - 2012-03-31	27
2012-04-01 - 2012-04-07	23
2012-04-08 - 2012-04-14	17
2012-04-15 - 2012-04-21	21
2012-04-22 - 2012-04-28	27
2012-04-29 - 2012-05-05	25
2012-05-06 - 2012-05-12	27
2012-05-13 - 2012-05-19	26
2012-05-20 - 2012-05-26	24
2012-05-27 - 2012-06-02	27
2012-06-03 - 2012-06-09	26
2012-06-10 - 2012-06-16	25
2012-06-17 - 2012-06-23	28
2012-06-24 - 2012-06-30	23
2012-07-01 - 2012-07-07	15
2012-07-08 - 2012-07-14	20
2012-07-15 - 2012-07-21	24
2012-07-22 - 2012-07-28	20
2012-07-29 - 2012-08-04	20
2012-08-05 - 2012-08-11	16
2012-08-12 - 2012-08-18	22
2012-08-19 - 2012-08-25	23
2012-08-26 - 2012-09-01	26
2012-09-02 - 2012-09-08	26
2012-09-09 - 2012-09-15	25
2012-09-16 - 2012-09-22	25
2012-09-23 - 2012-09-29	21
2012-09-30 - 2012-10-06	21
2012-10-07 - 2012-10-13	23
2012-10-14 - 2012-10-20	25
2012-10-21 - 2012-10-27	26
2012-10-28 - 2012-11-03	22
2012-11-04 - 2012-11-10	24
2012-11-11 - 2012-11-17	31
2012-11-18 - 2012-11-24	25
2012-11-25 - 2012-12-01	22
2012-12-02 - 2012-12-08	17
2012-12-09 - 2012-12-15	17
2012-12-16 - 2012-12-22	17
2012-12-23 - 2012-12-29	27
2012-12-30 - 2013-01-05	18
2013-01-06 - 2013-01-12	16
2013-01-13 - 2013-01-19	14
2013-01-20 - 2013-01-26	19
2013-01-27 - 2013-02-02	17
2013-02-03 - 2013-02-09	20
2013-02-10 - 2013-02-16	19
2013-02-17 - 2013-02-23	18
2013-02-24 - 2013-03-02	20
2013-03-03 - 2013-03-09	23
2013-03-10 - 2013-03-16	26
2013-03-17 - 2013-03-23	27
2013-03-24 - 2013-03-30	22
2013-03-31 - 2013-04-06	20
2013-04-07 - 2013-04-13	21
2013-04-14 - 2013-04-20	22
2013-04-21 - 2013-04-27	26
2013-04-28 - 2013-05-04	24
2013-05-05 - 2013-05-11	23
2013-05-12 - 2013-05-18	25
2013-05-19 - 2013-05-25	29
2013-05-26 - 2013-06-01	26
2013-06-02 - 2013-06-08	23
2013-06-09 - 2013-06-15	20
2013-06-16 - 2013-06-22	22
2013-06-23 - 2013-06-29	22
2013-06-30 - 2013-07-06	19
2013-07-07 - 2013-07-13	13
2013-07-14 - 2013-07-20	19
2013-07-21 - 2013-07-27	19
2013-07-28 - 2013-08-03	20
2013-08-04 - 2013-08-10	25
2013-08-11 - 2013-08-17	25
2013-08-18 - 2013-08-24	21
2013-08-25 - 2013-08-31	23
2013-09-01 - 2013-09-07	25
2013-09-08 - 2013-09-14	23
2013-09-15 - 2013-09-21	23
2013-09-22 - 2013-09-28	19
2013-09-29 - 2013-10-05	16
2013-10-06 - 2013-10-12	23
2013-10-13 - 2013-10-19	26
2013-10-20 - 2013-10-26	25
2013-10-27 - 2013-11-02	30
2013-11-03 - 2013-11-09	21
2013-11-10 - 2013-11-16	21
2013-11-17 - 2013-11-23	21
2013-11-24 - 2013-11-30	21
2013-12-01 - 2013-12-07	20
2013-12-08 - 2013-12-14	16
2013-12-15 - 2013-12-21	15
2013-12-22 - 2013-12-28	11
2013-12-29 - 2014-01-04	15
2014-01-05 - 2014-01-11	18
2014-01-12 - 2014-01-18	22
2014-01-19 - 2014-01-25	17
2014-01-26 - 2014-02-01	15
2014-02-02 - 2014-02-08	19
2014-02-09 - 2014-02-15	18
2014-02-16 - 2014-02-22	18
2014-02-23 - 2014-03-01	19
2014-03-02 - 2014-03-08	20
2014-03-09 - 2014-03-15	34
2014-03-16 - 2014-03-22	22
2014-03-23 - 2014-03-29	25
2014-03-30 - 2014-04-05	26
2014-04-06 - 2014-04-12	23
2014-04-13 - 2014-04-19	21
2014-04-20 - 2014-04-26	18
2014-04-27 - 2014-05-03	20
2014-05-04 - 2014-05-10	24
2014-05-11 - 2014-05-17	23
2014-05-18 - 2014-05-24	29
2014-05-25 - 2014-05-31	29
2014-06-01 - 2014-06-07	23
2014-06-08 - 2014-06-14	24
2014-06-15 - 2014-06-21	25
2014-06-22 - 2014-06-28	22
2014-06-29 - 2014-07-05	23
2014-07-06 - 2014-07-12	18
2014-07-13 - 2014-07-19	19
2014-07-20 - 2014-07-26	18
2014-07-27 - 2014-08-02	21
2014-08-03 - 2014-08-09	23
2014-08-10 - 2014-08-16	23
2014-08-17 - 2014-08-23	27
2014-08-24 - 2014-08-30	23
2014-08-31 - 2014-09-06	21
2014-09-07 - 2014-09-13	21
2014-09-14 - 2014-09-20	23
2014-09-21 - 2014-09-27	22
2014-09-28 - 2014-10-04	18
2014-10-05 - 2014-10-11	20
2014-10-12 - 2014-10-18	29
2014-10-19 - 2014-10-25	23
2014-10-26 - 2014-11-01
Top subregions for "lung cancer"
Subregion	lung cancer
Tasmania	100
New South Wales	83
Western Australia	80
South Australia	79
Queensland	78
Victoria	76
Australian Capital Territory	64
Northern Territory	0
Top cities for "lung cancer"
City	lung cancer
Sydney	100
Melbourne	95
Adelaide	89
Brisbane	89
Perth	87
Canberra	67
Top searches for "lung cancer"
lung cancer symptoms	100
cancer symptoms	100
symptoms of cancer	40
smoking lung cancer	40
cancer australia	25
lung cancer australia	25
lung cancer treatment	25
what is cancer	25
lung cancer causes	20
small cell cancer	20
lung cancer pain	20
lung cancer signs	15
lung disease	15
lungs	15
stage 4 cancer	10
lung cancer survival	10
lung cancer prognosis	10
lung cancer statistics	10
lung cancer cough	10
lung cancer stages	10
liver cancer	10
lung cancer types	10
throat cancer	5
staging lung cancer	5
lung cancer chemotherapy	5
lung diseases	5
chemotherapy	5
types of cancer	5
emphysema	5
lung cancer pictures	5
secondary lung cancer	5
bone cancer	5
lung cancer cure	5
lung cancer facts	5
lung cancer xray	5
metastatic lung cancer	5
lung cancer treatments	5
metastasis	5
lung cancer prevention	5
lung cancer diagnosis	5
cancers	5
asbestos lung cancer	5
lung cancer surgery	5
lung cancer images	5
adenocarcinoma	5
throat cancer symptoms	5
lung cancer metastasis	5
lung cancer symptons	5
Rising searches for "lung cancer"
lung cancer pain	Breakout
lung cancer signs	Breakout
small cell cancer	Breakout
symptoms of cancer	+300%
cancer symptoms	+250%
lung cancer symptoms	+250%
lung cancer australia	+120%
cancer australia	+110%
what is cancer	+90%
lung cancer treatment	+60%
