# Supplementary material for: Information Seeking Regarding Tobacco and Lung Cancer: Effects of Seasonality
Source: PLoS One. 2015 Mar 17;10(3):e0117938. doi: 10.1371/journal.pone.0117938 (PMC4364309; doi:10.1371/journal.pone.0117938)
Supplement: S1 Dataset — (ZIP) [file pone.0117938.s012.zip › Dataset S1/lungcancer-canada.csv]

Web Search interest: "lung cancer"
Canada; 2004 - present
Interest over time
Week	lung cancer
2004-01-04 - 2004-01-10	25
2004-01-11 - 2004-01-17	35
2004-01-18 - 2004-01-24	29
2004-01-25 - 2004-01-31	34
2004-02-01 - 2004-02-07	33
2004-02-08 - 2004-02-14	28
2004-02-15 - 2004-02-21	29
2004-02-22 - 2004-02-28	41
2004-02-29 - 2004-03-06	37
2004-03-07 - 2004-03-13	18
2004-03-14 - 2004-03-20	18
2004-03-21 - 2004-03-27	46
2004-03-28 - 2004-04-03	43
2004-04-04 - 2004-04-10	26
2004-04-11 - 2004-04-17	31
2004-04-18 - 2004-04-24	38
2004-04-25 - 2004-05-01	46
2004-05-02 - 2004-05-08	53
2004-05-09 - 2004-05-15	44
2004-05-16 - 2004-05-22	38
2004-05-23 - 2004-05-29	44
2004-05-30 - 2004-06-05	53
2004-06-06 - 2004-06-12	39
2004-06-13 - 2004-06-19	21
2004-06-20 - 2004-06-26	21
2004-06-27 - 2004-07-03	31
2004-07-04 - 2004-07-10	20
2004-07-11 - 2004-07-17	20
2004-07-18 - 2004-07-24	17
2004-07-25 - 2004-07-31	18
2004-08-01 - 2004-08-07	19
2004-08-08 - 2004-08-14	19
2004-08-15 - 2004-08-21	20
2004-08-22 - 2004-08-28	22
2004-08-29 - 2004-09-04	24
2004-09-05 - 2004-09-11	27
2004-09-12 - 2004-09-18	24
2004-09-19 - 2004-09-25	25
2004-09-26 - 2004-10-02	29
2004-10-03 - 2004-10-09	36
2004-10-10 - 2004-10-16	34
2004-10-17 - 2004-10-23	26
2004-10-24 - 2004-10-30	26
2004-10-31 - 2004-11-06	45
2004-11-07 - 2004-11-13	48
2004-11-14 - 2004-11-20	30
2004-11-21 - 2004-11-27	45
2004-11-28 - 2004-12-04	36
2004-12-05 - 2004-12-11	42
2004-12-12 - 2004-12-18	50
2004-12-19 - 2004-12-25	30
2004-12-26 - 2005-01-01	31
2005-01-02 - 2005-01-08	31
2005-01-09 - 2005-01-15	25
2005-01-16 - 2005-01-22	27
2005-01-23 - 2005-01-29	33
2005-01-30 - 2005-02-05	38
2005-02-06 - 2005-02-12	28
2005-02-13 - 2005-02-19	21
2005-02-20 - 2005-02-26	41
2005-02-27 - 2005-03-05	32
2005-03-06 - 2005-03-12	38
2005-03-13 - 2005-03-19	33
2005-03-20 - 2005-03-26	35
2005-03-27 - 2005-04-02	24
2005-04-03 - 2005-04-09	59
2005-04-10 - 2005-04-16	41
2005-04-17 - 2005-04-23	44
2005-04-24 - 2005-04-30	41
2005-05-01 - 2005-05-07	43
2005-05-08 - 2005-05-14	32
2005-05-15 - 2005-05-21	37
2005-05-22 - 2005-05-28	43
2005-05-29 - 2005-06-04	41
2005-06-05 - 2005-06-11	31
2005-06-12 - 2005-06-18	33
2005-06-19 - 2005-06-25	29
2005-06-26 - 2005-07-02	18
2005-07-03 - 2005-07-09	28
2005-07-10 - 2005-07-16	25
2005-07-17 - 2005-07-23	22
2005-07-24 - 2005-07-30	19
2005-07-31 - 2005-08-06	21
2005-08-07 - 2005-08-13	100
2005-08-14 - 2005-08-20	32
2005-08-21 - 2005-08-27	44
2005-08-28 - 2005-09-03	26
2005-09-04 - 2005-09-10	25
2005-09-11 - 2005-09-17	16
2005-09-18 - 2005-09-24	25
2005-09-25 - 2005-10-01	16
2005-10-02 - 2005-10-08	27
2005-10-09 - 2005-10-15	29
2005-10-16 - 2005-10-22	36
2005-10-23 - 2005-10-29	41
2005-10-30 - 2005-11-05	35
2005-11-06 - 2005-11-12	37
2005-11-13 - 2005-11-19	42
2005-11-20 - 2005-11-26	24
2005-11-27 - 2005-12-03	30
2005-12-04 - 2005-12-10	35
2005-12-11 - 2005-12-17	20
2005-12-18 - 2005-12-24	29
2005-12-25 - 2005-12-31	21
2006-01-01 - 2006-01-07	29
2006-01-08 - 2006-01-14	43
2006-01-15 - 2006-01-21	32
2006-01-22 - 2006-01-28	31
2006-01-29 - 2006-02-04	26
2006-02-05 - 2006-02-11	28
2006-02-12 - 2006-02-18	24
2006-02-19 - 2006-02-25	31
2006-02-26 - 2006-03-04	36
2006-03-05 - 2006-03-11	58
2006-03-12 - 2006-03-18	32
2006-03-19 - 2006-03-25	35
2006-03-26 - 2006-04-01	35
2006-04-02 - 2006-04-08	33
2006-04-09 - 2006-04-15	35
2006-04-16 - 2006-04-22	29
2006-04-23 - 2006-04-29	32
2006-04-30 - 2006-05-06	39
2006-05-07 - 2006-05-13	32
2006-05-14 - 2006-05-20	26
2006-05-21 - 2006-05-27	32
2006-05-28 - 2006-06-03	26
2006-06-04 - 2006-06-10	27
2006-06-11 - 2006-06-17	23
2006-06-18 - 2006-06-24	34
2006-06-25 - 2006-07-01	20
2006-07-02 - 2006-07-08	20
2006-07-09 - 2006-07-15	24
2006-07-16 - 2006-07-22	21
2006-07-23 - 2006-07-29	17
2006-07-30 - 2006-08-05	20
2006-08-06 - 2006-08-12	21
2006-08-13 - 2006-08-19	25
2006-08-20 - 2006-08-26	21
2006-08-27 - 2006-09-02	24
2006-09-03 - 2006-09-09	16
2006-09-10 - 2006-09-16	23
2006-09-17 - 2006-09-23	19
2006-09-24 - 2006-09-30	24
2006-10-01 - 2006-10-07	31
2006-10-08 - 2006-10-14	30
2006-10-15 - 2006-10-21	29
2006-10-22 - 2006-10-28	30
2006-10-29 - 2006-11-04	30
2006-11-05 - 2006-11-11	41
2006-11-12 - 2006-11-18	36
2006-11-19 - 2006-11-25	37
2006-11-26 - 2006-12-02	29
2006-12-03 - 2006-12-09	24
2006-12-10 - 2006-12-16	30
2006-12-17 - 2006-12-23	24
2006-12-24 - 2006-12-30	18
2006-12-31 - 2007-01-06	27
2007-01-07 - 2007-01-13	27
2007-01-14 - 2007-01-20	26
2007-01-21 - 2007-01-27	31
2007-01-28 - 2007-02-03	20
2007-02-04 - 2007-02-10	26
2007-02-11 - 2007-02-17	21
2007-02-18 - 2007-02-24	25
2007-02-25 - 2007-03-03	25
2007-03-04 - 2007-03-10	33
2007-03-11 - 2007-03-17	22
2007-03-18 - 2007-03-24	31
2007-03-25 - 2007-03-31	27
2007-04-01 - 2007-04-07	29
2007-04-08 - 2007-04-14	25
2007-04-15 - 2007-04-21	27
2007-04-22 - 2007-04-28	20
2007-04-29 - 2007-05-05	23
2007-05-06 - 2007-05-12	22
2007-05-13 - 2007-05-19	29
2007-05-20 - 2007-05-26	25
2007-05-27 - 2007-06-02	19
2007-06-03 - 2007-06-09	28
2007-06-10 - 2007-06-16	22
2007-06-17 - 2007-06-23	26
2007-06-24 - 2007-06-30	19
2007-07-01 - 2007-07-07	13
2007-07-08 - 2007-07-14	20
2007-07-15 - 2007-07-21	17
2007-07-22 - 2007-07-28	16
2007-07-29 - 2007-08-04	20
2007-08-05 - 2007-08-11	13
2007-08-12 - 2007-08-18	18
2007-08-19 - 2007-08-25	22
2007-08-26 - 2007-09-01	21
2007-09-02 - 2007-09-08	18
2007-09-09 - 2007-09-15	16
2007-09-16 - 2007-09-22	25
2007-09-23 - 2007-09-29	26
2007-09-30 - 2007-10-06	23
2007-10-07 - 2007-10-13	19
2007-10-14 - 2007-10-20	27
2007-10-21 - 2007-10-27	23
2007-10-28 - 2007-11-03	25
2007-11-04 - 2007-11-10	22
2007-11-11 - 2007-11-17	22
2007-11-18 - 2007-11-24	25
2007-11-25 - 2007-12-01	22
2007-12-02 - 2007-12-08	20
2007-12-09 - 2007-12-15	31
2007-12-16 - 2007-12-22	26
2007-12-23 - 2007-12-29	20
2007-12-30 - 2008-01-05	15
2008-01-06 - 2008-01-12	27
2008-01-13 - 2008-01-19	26
2008-01-20 - 2008-01-26	20
2008-01-27 - 2008-02-02	22
2008-02-03 - 2008-02-09	24
2008-02-10 - 2008-02-16	25
2008-02-17 - 2008-02-23	26
2008-02-24 - 2008-03-01	27
2008-03-02 - 2008-03-08	24
2008-03-09 - 2008-03-15	23
2008-03-16 - 2008-03-22	23
2008-03-23 - 2008-03-29	24
2008-03-30 - 2008-04-05	26
2008-04-06 - 2008-04-12	26
2008-04-13 - 2008-04-19	21
2008-04-20 - 2008-04-26	22
2008-04-27 - 2008-05-03	19
2008-05-04 - 2008-05-10	27
2008-05-11 - 2008-05-17	20
2008-05-18 - 2008-05-24	19
2008-05-25 - 2008-05-31	26
2008-06-01 - 2008-06-07	21
2008-06-08 - 2008-06-14	19
2008-06-15 - 2008-06-21	17
2008-06-22 - 2008-06-28	13
2008-06-29 - 2008-07-05	16
2008-07-06 - 2008-07-12	22
2008-07-13 - 2008-07-19	20
2008-07-20 - 2008-07-26	17
2008-07-27 - 2008-08-02	18
2008-08-03 - 2008-08-09	17
2008-08-10 - 2008-08-16	22
2008-08-17 - 2008-08-23	21
2008-08-24 - 2008-08-30	19
2008-08-31 - 2008-09-06	19
2008-09-07 - 2008-09-13	19
2008-09-14 - 2008-09-20	21
2008-09-21 - 2008-09-27	22
2008-09-28 - 2008-10-04	21
2008-10-05 - 2008-10-11	23
2008-10-12 - 2008-10-18	18
2008-10-19 - 2008-10-25	22
2008-10-26 - 2008-11-01	28
2008-11-02 - 2008-11-08	24
2008-11-09 - 2008-11-15	25
2008-11-16 - 2008-11-22	20
2008-11-23 - 2008-11-29	19
2008-11-30 - 2008-12-06	23
2008-12-07 - 2008-12-13	24
2008-12-14 - 2008-12-20	18
2008-12-21 - 2008-12-27	16
2008-12-28 - 2009-01-03	16
2009-01-04 - 2009-01-10	21
2009-01-11 - 2009-01-17	22
2009-01-18 - 2009-01-24	22
2009-01-25 - 2009-01-31	21
2009-02-01 - 2009-02-07	24
2009-02-08 - 2009-02-14	19
2009-02-15 - 2009-02-21	20
2009-02-22 - 2009-02-28	23
2009-03-01 - 2009-03-07	23
2009-03-08 - 2009-03-14	24
2009-03-15 - 2009-03-21	21
2009-03-22 - 2009-03-28	21
2009-03-29 - 2009-04-04	21
2009-04-05 - 2009-04-11	22
2009-04-12 - 2009-04-18	23
2009-04-19 - 2009-04-25	19
2009-04-26 - 2009-05-02	23
2009-05-03 - 2009-05-09	19
2009-05-10 - 2009-05-16	25
2009-05-17 - 2009-05-23	21
2009-05-24 - 2009-05-30	23
2009-05-31 - 2009-06-06	22
2009-06-07 - 2009-06-13	24
2009-06-14 - 2009-06-20	21
2009-06-21 - 2009-06-27	18
2009-06-28 - 2009-07-04	15
2009-07-05 - 2009-07-11	20
2009-07-12 - 2009-07-18	20
2009-07-19 - 2009-07-25	19
2009-07-26 - 2009-08-01	25
2009-08-02 - 2009-08-08	17
2009-08-09 - 2009-08-15	20
2009-08-16 - 2009-08-22	15
2009-08-23 - 2009-08-29	17
2009-08-30 - 2009-09-05	16
2009-09-06 - 2009-09-12	21
2009-09-13 - 2009-09-19	25
2009-09-20 - 2009-09-26	19
2009-09-27 - 2009-10-03	19
2009-10-04 - 2009-10-10	22
2009-10-11 - 2009-10-17	20
2009-10-18 - 2009-10-24	22
2009-10-25 - 2009-10-31	22
2009-11-01 - 2009-11-07	20
2009-11-08 - 2009-11-14	23
2009-11-15 - 2009-11-21	28
2009-11-22 - 2009-11-28	32
2009-11-29 - 2009-12-05	23
2009-12-06 - 2009-12-12	21
2009-12-13 - 2009-12-19	27
2009-12-20 - 2009-12-26	14
2009-12-27 - 2010-01-02	13
2010-01-03 - 2010-01-09	23
2010-01-10 - 2010-01-16	24
2010-01-17 - 2010-01-23	27
2010-01-24 - 2010-01-30	19
2010-01-31 - 2010-02-06	23
2010-02-07 - 2010-02-13	20
2010-02-14 - 2010-02-20	20
2010-02-21 - 2010-02-27	19
2010-02-28 - 2010-03-06	25
2010-03-07 - 2010-03-13	22
2010-03-14 - 2010-03-20	22
2010-03-21 - 2010-03-27	27
2010-03-28 - 2010-04-03	22
2010-04-04 - 2010-04-10	22
2010-04-11 - 2010-04-17	28
2010-04-18 - 2010-04-24	22
2010-04-25 - 2010-05-01	20
2010-05-02 - 2010-05-08	18
2010-05-09 - 2010-05-15	22
2010-05-16 - 2010-05-22	26
2010-05-23 - 2010-05-29	21
2010-05-30 - 2010-06-05	21
2010-06-06 - 2010-06-12	19
2010-06-13 - 2010-06-19	24
2010-06-20 - 2010-06-26	22
2010-06-27 - 2010-07-03	19
2010-07-04 - 2010-07-10	17
2010-07-11 - 2010-07-17	16
2010-07-18 - 2010-07-24	22
2010-07-25 - 2010-07-31	18
2010-08-01 - 2010-08-07	17
2010-08-08 - 2010-08-14	20
2010-08-15 - 2010-08-21	17
2010-08-22 - 2010-08-28	15
2010-08-29 - 2010-09-04	14
2010-09-05 - 2010-09-11	16
2010-09-12 - 2010-09-18	17
2010-09-19 - 2010-09-25	22
2010-09-26 - 2010-10-02	23
2010-10-03 - 2010-10-09	22
2010-10-10 - 2010-10-16	24
2010-10-17 - 2010-10-23	24
2010-10-24 - 2010-10-30	20
2010-10-31 - 2010-11-06	26
2010-11-07 - 2010-11-13	27
2010-11-14 - 2010-11-20	27
2010-11-21 - 2010-11-27	17
2010-11-28 - 2010-12-04	27
2010-12-05 - 2010-12-11	21
2010-12-12 - 2010-12-18	24
2010-12-19 - 2010-12-25	17
2010-12-26 - 2011-01-01	17
2011-01-02 - 2011-01-08	22
2011-01-09 - 2011-01-15	24
2011-01-16 - 2011-01-22	22
2011-01-23 - 2011-01-29	24
2011-01-30 - 2011-02-05	21
2011-02-06 - 2011-02-12	19
2011-02-13 - 2011-02-19	21
2011-02-20 - 2011-02-26	21
2011-02-27 - 2011-03-05	19
2011-03-06 - 2011-03-12	19
2011-03-13 - 2011-03-19	19
2011-03-20 - 2011-03-26	18
2011-03-27 - 2011-04-02	19
2011-04-03 - 2011-04-09	23
2011-04-10 - 2011-04-16	20
2011-04-17 - 2011-04-23	21
2011-04-24 - 2011-04-30	17
2011-05-01 - 2011-05-07	17
2011-05-08 - 2011-05-14	20
2011-05-15 - 2011-05-21	19
2011-05-22 - 2011-05-28	16
2011-05-29 - 2011-06-04	18
2011-06-05 - 2011-06-11	17
2011-06-12 - 2011-06-18	17
2011-06-19 - 2011-06-25	15
2011-06-26 - 2011-07-02	15
2011-07-03 - 2011-07-09	14
2011-07-10 - 2011-07-16	16
2011-07-17 - 2011-07-23	14
2011-07-24 - 2011-07-30	15
2011-07-31 - 2011-08-06	13
2011-08-07 - 2011-08-13	15
2011-08-14 - 2011-08-20	17
2011-08-21 - 2011-08-27	20
2011-08-28 - 2011-09-03	17
2011-09-04 - 2011-09-10	18
2011-09-11 - 2011-09-17	19
2011-09-18 - 2011-09-24	22
2011-09-25 - 2011-10-01	19
2011-10-02 - 2011-10-08	22
2011-10-09 - 2011-10-15	24
2011-10-16 - 2011-10-22	20
2011-10-23 - 2011-10-29	21
2011-10-30 - 2011-11-05	19
2011-11-06 - 2011-11-12	26
2011-11-13 - 2011-11-19	25
2011-11-20 - 2011-11-26	19
2011-11-27 - 2011-12-03	20
2011-12-04 - 2011-12-10	23
2011-12-11 - 2011-12-17	23
2011-12-18 - 2011-12-24	19
2011-12-25 - 2011-12-31	13
2012-01-01 - 2012-01-07	17
2012-01-08 - 2012-01-14	21
2012-01-15 - 2012-01-21	22
2012-01-22 - 2012-01-28	23
2012-01-29 - 2012-02-04	22
2012-02-05 - 2012-02-11	24
2012-02-12 - 2012-02-18	23
2012-02-19 - 2012-02-25	20
2012-02-26 - 2012-03-03	21
2012-03-04 - 2012-03-10	20
2012-03-11 - 2012-03-17	18
2012-03-18 - 2012-03-24	21
2012-03-25 - 2012-03-31	22
2012-04-01 - 2012-04-07	23
2012-04-08 - 2012-04-14	22
2012-04-15 - 2012-04-21	21
2012-04-22 - 2012-04-28	24
2012-04-29 - 2012-05-05	25
2012-05-06 - 2012-05-12	20
2012-05-13 - 2012-05-19	25
2012-05-20 - 2012-05-26	20
2012-05-27 - 2012-06-02	21
2012-06-03 - 2012-06-09	21
2012-06-10 - 2012-06-16	21
2012-06-17 - 2012-06-23	20
2012-06-24 - 2012-06-30	17
2012-07-01 - 2012-07-07	15
2012-07-08 - 2012-07-14	18
2012-07-15 - 2012-07-21	15
2012-07-22 - 2012-07-28	19
2012-07-29 - 2012-08-04	21
2012-08-05 - 2012-08-11	17
2012-08-12 - 2012-08-18	15
2012-08-19 - 2012-08-25	18
2012-08-26 - 2012-09-01	17
2012-09-02 - 2012-09-08	16
2012-09-09 - 2012-09-15	17
2012-09-16 - 2012-09-22	20
2012-09-23 - 2012-09-29	18
2012-09-30 - 2012-10-06	23
2012-10-07 - 2012-10-13	20
2012-10-14 - 2012-10-20	19
2012-10-21 - 2012-10-27	21
2012-10-28 - 2012-11-03	23
2012-11-04 - 2012-11-10	18
2012-11-11 - 2012-11-17	23
2012-11-18 - 2012-11-24	23
2012-11-25 - 2012-12-01	21
2012-12-02 - 2012-12-08	20
2012-12-09 - 2012-12-15	20
2012-12-16 - 2012-12-22	16
2012-12-23 - 2012-12-29	13
2012-12-30 - 2013-01-05	16
2013-01-06 - 2013-01-12	22
2013-01-13 - 2013-01-19	21
2013-01-20 - 2013-01-26	21
2013-01-27 - 2013-02-02	19
2013-02-03 - 2013-02-09	16
2013-02-10 - 2013-02-16	19
2013-02-17 - 2013-02-23	18
2013-02-24 - 2013-03-02	21
2013-03-03 - 2013-03-09	22
2013-03-10 - 2013-03-16	18
2013-03-17 - 2013-03-23	18
2013-03-24 - 2013-03-30	19
2013-03-31 - 2013-04-06	17
2013-04-07 - 2013-04-13	20
2013-04-14 - 2013-04-20	16
2013-04-21 - 2013-04-27	20
2013-04-28 - 2013-05-04	18
2013-05-05 - 2013-05-11	18
2013-05-12 - 2013-05-18	21
2013-05-19 - 2013-05-25	19
2013-05-26 - 2013-06-01	21
2013-06-02 - 2013-06-08	23
2013-06-09 - 2013-06-15	17
2013-06-16 - 2013-06-22	18
2013-06-23 - 2013-06-29	18
2013-06-30 - 2013-07-06	16
2013-07-07 - 2013-07-13	19
2013-07-14 - 2013-07-20	16
2013-07-21 - 2013-07-27	16
2013-07-28 - 2013-08-03	16
2013-08-04 - 2013-08-10	20
2013-08-11 - 2013-08-17	16
2013-08-18 - 2013-08-24	16
2013-08-25 - 2013-08-31	17
2013-09-01 - 2013-09-07	20
2013-09-08 - 2013-09-14	21
2013-09-15 - 2013-09-21	21
2013-09-22 - 2013-09-28	20
2013-09-29 - 2013-10-05	23
2013-10-06 - 2013-10-12	23
2013-10-13 - 2013-10-19	20
2013-10-20 - 2013-10-26	19
2013-10-27 - 2013-11-02	19
2013-11-03 - 2013-11-09	20
2013-11-10 - 2013-11-16	22
2013-11-17 - 2013-11-23	23
2013-11-24 - 2013-11-30	19
2013-12-01 - 2013-12-07	18
2013-12-08 - 2013-12-14	20
2013-12-15 - 2013-12-21	16
2013-12-22 - 2013-12-28	13
2013-12-29 - 2014-01-04	18
2014-01-05 - 2014-01-11	26
2014-01-12 - 2014-01-18	24
2014-01-19 - 2014-01-25	22
2014-01-26 - 2014-02-01	22
2014-02-02 - 2014-02-08	18
2014-02-09 - 2014-02-15	20
2014-02-16 - 2014-02-22	20
2014-02-23 - 2014-03-01	23
2014-03-02 - 2014-03-08	20
2014-03-09 - 2014-03-15	22
2014-03-16 - 2014-03-22	19
2014-03-23 - 2014-03-29	21
2014-03-30 - 2014-04-05	18
2014-04-06 - 2014-04-12	20
2014-04-13 - 2014-04-19	18
2014-04-20 - 2014-04-26	18
2014-04-27 - 2014-05-03	19
2014-05-04 - 2014-05-10	21
2014-05-11 - 2014-05-17	21
2014-05-18 - 2014-05-24	22
2014-05-25 - 2014-05-31	22
2014-06-01 - 2014-06-07	22
2014-06-08 - 2014-06-14	19
2014-06-15 - 2014-06-21	18
2014-06-22 - 2014-06-28	20
2014-06-29 - 2014-07-05	19
2014-07-06 - 2014-07-12	19
2014-07-13 - 2014-07-19	21
2014-07-20 - 2014-07-26	18
2014-07-27 - 2014-08-02	17
2014-08-03 - 2014-08-09	19
2014-08-10 - 2014-08-16	16
2014-08-17 - 2014-08-23	17
2014-08-24 - 2014-08-30	15
2014-08-31 - 2014-09-06	16
2014-09-07 - 2014-09-13	16
2014-09-14 - 2014-09-20	21
2014-09-21 - 2014-09-27	20
2014-09-28 - 2014-10-04	22
2014-10-05 - 2014-10-11	22
2014-10-12 - 2014-10-18	18
2014-10-19 - 2014-10-25	22
2014-10-26 - 2014-11-01
Top subregions for "lung cancer"
Subregion	lung cancer
Prince Edward Island	100
Manitoba	98
Ontario	94
Nova Scotia	93
Saskatchewan	87
Newfoundland and Labrador	84
New Brunswick	82
British Columbia	81
Alberta	77
Quebec	29
Northwest Territories	0
Nunavut	0
Yukon Territory	0
Top cities for "lung cancer"
City	lung cancer
St. John's	100
Hamilton	92
Kingston	87
Oshawa	85
Winnipeg	84
Thunder Bay	81
Windsor	80
Burlington	79
St. Catharines	79
Barrie	77
Peterborough	76
London	75
Toronto	74
Greater Sudbury	74
Fredericton	73
Top searches for "lung cancer"
symptoms lung cancer	100
cancer symptoms	100
symptoms of cancer	45
smoking lung cancer	25
lung cancer signs	20
small cell cancer	20
lung cancer treatment	20
lung cancer pain	20
lung cancer canada	20
stage 4 cancer	20
what is cancer	20
lung cancer survival	15
lung cancer causes	15
lungs	15
lung cancer prognosis	15
lung cancer staging	10
lung cancer cough	10
lung disease	10
brain cancer	10
lung cancer stages	10
liver cancer	10
canadian lung cancer	10
throat cancer	5
lung cancer types	5
bone cancer	5
lung cancer radiation	5
lung cancer statistics	5
chemotherapy	5
lung cancer society	5
stages of cancer	5
types of cancer	5
lung cancer pictures	5
lung cancer treatments	5
marijuana lung cancer	5
lung infection	5
metastasis	5
lung cancer cure	5
lung cancer surgery	5
lung cancer metastasis	5
throat cancer symptoms	5
lung cancer diagnosis	5
emphysema	5
metastatic lung cancer	5
lung cancer facts	5
lung cancer symptom	5
stomach cancer	5
lung cancer screening	5
lung cancer ribbon	5
kidney cancer	5
adenocarcinoma	5
Rising searches for "lung cancer"
lung cancer signs	Breakout
lungs	Breakout
stage 4 cancer	Breakout
lung cancer pain	+250%
cancer symptoms	+190%
symptoms lung cancer	+190%
symptoms of cancer	+180%
lung cancer survival	+150%
lung cancer treatment	+130%
lung cancer canada	+100%
