# Supplementary material for: Information Seeking Regarding Tobacco and Lung Cancer: Effects of Seasonality
Source: PLoS One. 2015 Mar 17;10(3):e0117938. doi: 10.1371/journal.pone.0117938 (PMC4364309; doi:10.1371/journal.pone.0117938)
Supplement: S1 Dataset — (ZIP) [file pone.0117938.s012.zip › Dataset S1/lungcancer-china.csv]

Web Search interest: 肺癌
China; 2004 - present
Interest over time
Week	肺癌
2004-01-04 - 2004-01-10	53
2004-01-11 - 2004-01-17	54
2004-01-18 - 2004-01-24	55
2004-01-25 - 2004-01-31	56
2004-02-01 - 2004-02-07	35
2004-02-08 - 2004-02-14	44
2004-02-15 - 2004-02-21	54
2004-02-22 - 2004-02-28	54
2004-02-29 - 2004-03-06	58
2004-03-07 - 2004-03-13	35
2004-03-14 - 2004-03-20	35
2004-03-21 - 2004-03-27	35
2004-03-28 - 2004-04-03	35
2004-04-04 - 2004-04-10	45
2004-04-11 - 2004-04-17	57
2004-04-18 - 2004-04-24	49
2004-04-25 - 2004-05-01	32
2004-05-02 - 2004-05-08	32
2004-05-09 - 2004-05-15	45
2004-05-16 - 2004-05-22	25
2004-05-23 - 2004-05-29	50
2004-05-30 - 2004-06-05	45
2004-06-06 - 2004-06-12	56
2004-06-13 - 2004-06-19	39
2004-06-20 - 2004-06-26	29
2004-06-27 - 2004-07-03	42
2004-07-04 - 2004-07-10	38
2004-07-11 - 2004-07-17	46
2004-07-18 - 2004-07-24	57
2004-07-25 - 2004-07-31	29
2004-08-01 - 2004-08-07	43
2004-08-08 - 2004-08-14	47
2004-08-15 - 2004-08-21	61
2004-08-22 - 2004-08-28	52
2004-08-29 - 2004-09-04	51
2004-09-05 - 2004-09-11	38
2004-09-12 - 2004-09-18	45
2004-09-19 - 2004-09-25	65
2004-09-26 - 2004-10-02	46
2004-10-03 - 2004-10-09	65
2004-10-10 - 2004-10-16	77
2004-10-17 - 2004-10-23	58
2004-10-24 - 2004-10-30	52
2004-10-31 - 2004-11-06	50
2004-11-07 - 2004-11-13	63
2004-11-14 - 2004-11-20	46
2004-11-21 - 2004-11-27	45
2004-11-28 - 2004-12-04	57
2004-12-05 - 2004-12-11	64
2004-12-12 - 2004-12-18	52
2004-12-19 - 2004-12-25	31
2004-12-26 - 2005-01-01	41
2005-01-02 - 2005-01-08	43
2005-01-09 - 2005-01-15	41
2005-01-16 - 2005-01-22	38
2005-01-23 - 2005-01-29	52
2005-01-30 - 2005-02-05	55
2005-02-06 - 2005-02-12	39
2005-02-13 - 2005-02-19	75
2005-02-20 - 2005-02-26	71
2005-02-27 - 2005-03-05	61
2005-03-06 - 2005-03-12	56
2005-03-13 - 2005-03-19	70
2005-03-20 - 2005-03-26	45
2005-03-27 - 2005-04-02	68
2005-04-03 - 2005-04-09	30
2005-04-10 - 2005-04-16	66
2005-04-17 - 2005-04-23	53
2005-04-24 - 2005-04-30	43
2005-05-01 - 2005-05-07	54
2005-05-08 - 2005-05-14	59
2005-05-15 - 2005-05-21	63
2005-05-22 - 2005-05-28	64
2005-05-29 - 2005-06-04	43
2005-06-05 - 2005-06-11	58
2005-06-12 - 2005-06-18	49
2005-06-19 - 2005-06-25	50
2005-06-26 - 2005-07-02	54
2005-07-03 - 2005-07-09	45
2005-07-10 - 2005-07-16	32
2005-07-17 - 2005-07-23	59
2005-07-24 - 2005-07-30	60
2005-07-31 - 2005-08-06	39
2005-08-07 - 2005-08-13	52
2005-08-14 - 2005-08-20	67
2005-08-21 - 2005-08-27	54
2005-08-28 - 2005-09-03	44
2005-09-04 - 2005-09-10	58
2005-09-11 - 2005-09-17	63
2005-09-18 - 2005-09-24	55
2005-09-25 - 2005-10-01	62
2005-10-02 - 2005-10-08	57
2005-10-09 - 2005-10-15	61
2005-10-16 - 2005-10-22	42
2005-10-23 - 2005-10-29	61
2005-10-30 - 2005-11-05	67
2005-11-06 - 2005-11-12	74
2005-11-13 - 2005-11-19	58
2005-11-20 - 2005-11-26	59
2005-11-27 - 2005-12-03	66
2005-12-04 - 2005-12-10	49
2005-12-11 - 2005-12-17	56
2005-12-18 - 2005-12-24	68
2005-12-25 - 2005-12-31	40
2006-01-01 - 2006-01-07	44
2006-01-08 - 2006-01-14	63
2006-01-15 - 2006-01-21	46
2006-01-22 - 2006-01-28	64
2006-01-29 - 2006-02-04	71
2006-02-05 - 2006-02-11	51
2006-02-12 - 2006-02-18	77
2006-02-19 - 2006-02-25	68
2006-02-26 - 2006-03-04	63
2006-03-05 - 2006-03-11	60
2006-03-12 - 2006-03-18	56
2006-03-19 - 2006-03-25	83
2006-03-26 - 2006-04-01	62
2006-04-02 - 2006-04-08	55
2006-04-09 - 2006-04-15	55
2006-04-16 - 2006-04-22	60
2006-04-23 - 2006-04-29	59
2006-04-30 - 2006-05-06	52
2006-05-07 - 2006-05-13	55
2006-05-14 - 2006-05-20	61
2006-05-21 - 2006-05-27	61
2006-05-28 - 2006-06-03	66
2006-06-04 - 2006-06-10	51
2006-06-11 - 2006-06-17	63
2006-06-18 - 2006-06-24	46
2006-06-25 - 2006-07-01	49
2006-07-02 - 2006-07-08	53
2006-07-09 - 2006-07-15	54
2006-07-16 - 2006-07-22	43
2006-07-23 - 2006-07-29	62
2006-07-30 - 2006-08-05	56
2006-08-06 - 2006-08-12	49
2006-08-13 - 2006-08-19	35
2006-08-20 - 2006-08-26	48
2006-08-27 - 2006-09-02	52
2006-09-03 - 2006-09-09	46
2006-09-10 - 2006-09-16	66
2006-09-17 - 2006-09-23	63
2006-09-24 - 2006-09-30	52
2006-10-01 - 2006-10-07	57
2006-10-08 - 2006-10-14	60
2006-10-15 - 2006-10-21	58
2006-10-22 - 2006-10-28	48
2006-10-29 - 2006-11-04	62
2006-11-05 - 2006-11-11	53
2006-11-12 - 2006-11-18	51
2006-11-19 - 2006-11-25	68
2006-11-26 - 2006-12-02	59
2006-12-03 - 2006-12-09	71
2006-12-10 - 2006-12-16	68
2006-12-17 - 2006-12-23	72
2006-12-24 - 2006-12-30	65
2006-12-31 - 2007-01-06	38
2007-01-07 - 2007-01-13	73
2007-01-14 - 2007-01-20	55
2007-01-21 - 2007-01-27	74
2007-01-28 - 2007-02-03	48
2007-02-04 - 2007-02-10	67
2007-02-11 - 2007-02-17	59
2007-02-18 - 2007-02-24	54
2007-02-25 - 2007-03-03	69
2007-03-04 - 2007-03-10	71
2007-03-11 - 2007-03-17	59
2007-03-18 - 2007-03-24	75
2007-03-25 - 2007-03-31	70
2007-04-01 - 2007-04-07	69
2007-04-08 - 2007-04-14	65
2007-04-15 - 2007-04-21	65
2007-04-22 - 2007-04-28	68
2007-04-29 - 2007-05-05	61
2007-05-06 - 2007-05-12	59
2007-05-13 - 2007-05-19	70
2007-05-20 - 2007-05-26	52
2007-05-27 - 2007-06-02	53
2007-06-03 - 2007-06-09	70
2007-06-10 - 2007-06-16	46
2007-06-17 - 2007-06-23	60
2007-06-24 - 2007-06-30	57
2007-07-01 - 2007-07-07	64
2007-07-08 - 2007-07-14	70
2007-07-15 - 2007-07-21	49
2007-07-22 - 2007-07-28	48
2007-07-29 - 2007-08-04	95
2007-08-05 - 2007-08-11	81
2007-08-12 - 2007-08-18	44
2007-08-19 - 2007-08-25	54
2007-08-26 - 2007-09-01	62
2007-09-02 - 2007-09-08	56
2007-09-09 - 2007-09-15	69
2007-09-16 - 2007-09-22	49
2007-09-23 - 2007-09-29	60
2007-09-30 - 2007-10-06	62
2007-10-07 - 2007-10-13	65
2007-10-14 - 2007-10-20	59
2007-10-21 - 2007-10-27	76
2007-10-28 - 2007-11-03	76
2007-11-04 - 2007-11-10	56
2007-11-11 - 2007-11-17	72
2007-11-18 - 2007-11-24	66
2007-11-25 - 2007-12-01	68
2007-12-02 - 2007-12-08	72
2007-12-09 - 2007-12-15	68
2007-12-16 - 2007-12-22	62
2007-12-23 - 2007-12-29	70
2007-12-30 - 2008-01-05	63
2008-01-06 - 2008-01-12	53
2008-01-13 - 2008-01-19	59
2008-01-20 - 2008-01-26	56
2008-01-27 - 2008-02-02	52
2008-02-03 - 2008-02-09	38
2008-02-10 - 2008-02-16	54
2008-02-17 - 2008-02-23	55
2008-02-24 - 2008-03-01	61
2008-03-02 - 2008-03-08	46
2008-03-09 - 2008-03-15	68
2008-03-16 - 2008-03-22	62
2008-03-23 - 2008-03-29	56
2008-03-30 - 2008-04-05	73
2008-04-06 - 2008-04-12	60
2008-04-13 - 2008-04-19	56
2008-04-20 - 2008-04-26	63
2008-04-27 - 2008-05-03	48
2008-05-04 - 2008-05-10	62
2008-05-11 - 2008-05-17	52
2008-05-18 - 2008-05-24	53
2008-05-25 - 2008-05-31	53
2008-06-01 - 2008-06-07	51
2008-06-08 - 2008-06-14	55
2008-06-15 - 2008-06-21	68
2008-06-22 - 2008-06-28	51
2008-06-29 - 2008-07-05	50
2008-07-06 - 2008-07-12	47
2008-07-13 - 2008-07-19	44
2008-07-20 - 2008-07-26	48
2008-07-27 - 2008-08-02	41
2008-08-03 - 2008-08-09	42
2008-08-10 - 2008-08-16	44
2008-08-17 - 2008-08-23	46
2008-08-24 - 2008-08-30	48
2008-08-31 - 2008-09-06	49
2008-09-07 - 2008-09-13	44
2008-09-14 - 2008-09-20	46
2008-09-21 - 2008-09-27	49
2008-09-28 - 2008-10-04	44
2008-10-05 - 2008-10-11	50
2008-10-12 - 2008-10-18	48
2008-10-19 - 2008-10-25	64
2008-10-26 - 2008-11-01	53
2008-11-02 - 2008-11-08	53
2008-11-09 - 2008-11-15	58
2008-11-16 - 2008-11-22	54
2008-11-23 - 2008-11-29	63
2008-11-30 - 2008-12-06	55
2008-12-07 - 2008-12-13	53
2008-12-14 - 2008-12-20	71
2008-12-21 - 2008-12-27	50
2008-12-28 - 2009-01-03	55
2009-01-04 - 2009-01-10	54
2009-01-11 - 2009-01-17	51
2009-01-18 - 2009-01-24	55
2009-01-25 - 2009-01-31	38
2009-02-01 - 2009-02-07	66
2009-02-08 - 2009-02-14	57
2009-02-15 - 2009-02-21	66
2009-02-22 - 2009-02-28	61
2009-03-01 - 2009-03-07	60
2009-03-08 - 2009-03-14	61
2009-03-15 - 2009-03-21	65
2009-03-22 - 2009-03-28	81
2009-03-29 - 2009-04-04	62
2009-04-05 - 2009-04-11	56
2009-04-12 - 2009-04-18	69
2009-04-19 - 2009-04-25	61
2009-04-26 - 2009-05-02	57
2009-05-03 - 2009-05-09	59
2009-05-10 - 2009-05-16	66
2009-05-17 - 2009-05-23	63
2009-05-24 - 2009-05-30	52
2009-05-31 - 2009-06-06	80
2009-06-07 - 2009-06-13	49
2009-06-14 - 2009-06-20	51
2009-06-21 - 2009-06-27	46
2009-06-28 - 2009-07-04	52
2009-07-05 - 2009-07-11	40
2009-07-12 - 2009-07-18	43
2009-07-19 - 2009-07-25	52
2009-07-26 - 2009-08-01	45
2009-08-02 - 2009-08-08	51
2009-08-09 - 2009-08-15	61
2009-08-16 - 2009-08-22	65
2009-08-23 - 2009-08-29	49
2009-08-30 - 2009-09-05	56
2009-09-06 - 2009-09-12	62
2009-09-13 - 2009-09-19	53
2009-09-20 - 2009-09-26	46
2009-09-27 - 2009-10-03	53
2009-10-04 - 2009-10-10	49
2009-10-11 - 2009-10-17	52
2009-10-18 - 2009-10-24	47
2009-10-25 - 2009-10-31	58
2009-11-01 - 2009-11-07	48
2009-11-08 - 2009-11-14	54
2009-11-15 - 2009-11-21	59
2009-11-22 - 2009-11-28	55
2009-11-29 - 2009-12-05	64
2009-12-06 - 2009-12-12	51
2009-12-13 - 2009-12-19	56
2009-12-20 - 2009-12-26	62
2009-12-27 - 2010-01-02	48
2010-01-03 - 2010-01-09	52
2010-01-10 - 2010-01-16	47
2010-01-17 - 2010-01-23	53
2010-01-24 - 2010-01-30	53
2010-01-31 - 2010-02-06	56
2010-02-07 - 2010-02-13	41
2010-02-14 - 2010-02-20	42
2010-02-21 - 2010-02-27	59
2010-02-28 - 2010-03-06	58
2010-03-07 - 2010-03-13	44
2010-03-14 - 2010-03-20	66
2010-03-21 - 2010-03-27	54
2010-03-28 - 2010-04-03	60
2010-04-04 - 2010-04-10	56
2010-04-11 - 2010-04-17	59
2010-04-18 - 2010-04-24	51
2010-04-25 - 2010-05-01	51
2010-05-02 - 2010-05-08	60
2010-05-09 - 2010-05-15	61
2010-05-16 - 2010-05-22	56
2010-05-23 - 2010-05-29	68
2010-05-30 - 2010-06-05	49
2010-06-06 - 2010-06-12	53
2010-06-13 - 2010-06-19	65
2010-06-20 - 2010-06-26	68
2010-06-27 - 2010-07-03	50
2010-07-04 - 2010-07-10	47
2010-07-11 - 2010-07-17	45
2010-07-18 - 2010-07-24	56
2010-07-25 - 2010-07-31	48
2010-08-01 - 2010-08-07	48
2010-08-08 - 2010-08-14	54
2010-08-15 - 2010-08-21	52
2010-08-22 - 2010-08-28	60
2010-08-29 - 2010-09-04	69
2010-09-05 - 2010-09-11	55
2010-09-12 - 2010-09-18	58
2010-09-19 - 2010-09-25	44
2010-09-26 - 2010-10-02	65
2010-10-03 - 2010-10-09	67
2010-10-10 - 2010-10-16	60
2010-10-17 - 2010-10-23	60
2010-10-24 - 2010-10-30	69
2010-10-31 - 2010-11-06	65
2010-11-07 - 2010-11-13	65
2010-11-14 - 2010-11-20	60
2010-11-21 - 2010-11-27	65
2010-11-28 - 2010-12-04	49
2010-12-05 - 2010-12-11	75
2010-12-12 - 2010-12-18	52
2010-12-19 - 2010-12-25	48
2010-12-26 - 2011-01-01	46
2011-01-02 - 2011-01-08	54
2011-01-09 - 2011-01-15	61
2011-01-16 - 2011-01-22	58
2011-01-23 - 2011-01-29	51
2011-01-30 - 2011-02-05	46
2011-02-06 - 2011-02-12	61
2011-02-13 - 2011-02-19	73
2011-02-20 - 2011-02-26	62
2011-02-27 - 2011-03-05	60
2011-03-06 - 2011-03-12	68
2011-03-13 - 2011-03-19	55
2011-03-20 - 2011-03-26	59
2011-03-27 - 2011-04-02	68
2011-04-03 - 2011-04-09	53
2011-04-10 - 2011-04-16	61
2011-04-17 - 2011-04-23	64
2011-04-24 - 2011-04-30	60
2011-05-01 - 2011-05-07	63
2011-05-08 - 2011-05-14	50
2011-05-15 - 2011-05-21	67
2011-05-22 - 2011-05-28	63
2011-05-29 - 2011-06-04	67
2011-06-05 - 2011-06-11	47
2011-06-12 - 2011-06-18	67
2011-06-19 - 2011-06-25	51
2011-06-26 - 2011-07-02	56
2011-07-03 - 2011-07-09	39
2011-07-10 - 2011-07-16	55
2011-07-17 - 2011-07-23	45
2011-07-24 - 2011-07-30	56
2011-07-31 - 2011-08-06	46
2011-08-07 - 2011-08-13	41
2011-08-14 - 2011-08-20	60
2011-08-21 - 2011-08-27	49
2011-08-28 - 2011-09-03	50
2011-09-04 - 2011-09-10	59
2011-09-11 - 2011-09-17	54
2011-09-18 - 2011-09-24	51
2011-09-25 - 2011-10-01	55
2011-10-02 - 2011-10-08	46
2011-10-09 - 2011-10-15	69
2011-10-16 - 2011-10-22	53
2011-10-23 - 2011-10-29	49
2011-10-30 - 2011-11-05	55
2011-11-06 - 2011-11-12	54
2011-11-13 - 2011-11-19	56
2011-11-20 - 2011-11-26	60
2011-11-27 - 2011-12-03	54
2011-12-04 - 2011-12-10	59
2011-12-11 - 2011-12-17	60
2011-12-18 - 2011-12-24	58
2011-12-25 - 2011-12-31	54
2012-01-01 - 2012-01-07	42
2012-01-08 - 2012-01-14	52
2012-01-15 - 2012-01-21	39
2012-01-22 - 2012-01-28	43
2012-01-29 - 2012-02-04	60
2012-02-05 - 2012-02-11	56
2012-02-12 - 2012-02-18	80
2012-02-19 - 2012-02-25	58
2012-02-26 - 2012-03-03	61
2012-03-04 - 2012-03-10	62
2012-03-11 - 2012-03-17	63
2012-03-18 - 2012-03-24	65
2012-03-25 - 2012-03-31	58
2012-04-01 - 2012-04-07	59
2012-04-08 - 2012-04-14	53
2012-04-15 - 2012-04-21	63
2012-04-22 - 2012-04-28	63
2012-04-29 - 2012-05-05	52
2012-05-06 - 2012-05-12	64
2012-05-13 - 2012-05-19	61
2012-05-20 - 2012-05-26	58
2012-05-27 - 2012-06-02	65
2012-06-03 - 2012-06-09	61
2012-06-10 - 2012-06-16	58
2012-06-17 - 2012-06-23	57
2012-06-24 - 2012-06-30	55
2012-07-01 - 2012-07-07	46
2012-07-08 - 2012-07-14	49
2012-07-15 - 2012-07-21	51
2012-07-22 - 2012-07-28	51
2012-07-29 - 2012-08-04	51
2012-08-05 - 2012-08-11	49
2012-08-12 - 2012-08-18	48
2012-08-19 - 2012-08-25	42
2012-08-26 - 2012-09-01	49
2012-09-02 - 2012-09-08	46
2012-09-09 - 2012-09-15	50
2012-09-16 - 2012-09-22	41
2012-09-23 - 2012-09-29	37
2012-09-30 - 2012-10-06	36
2012-10-07 - 2012-10-13	55
2012-10-14 - 2012-10-20	59
2012-10-21 - 2012-10-27	75
2012-10-28 - 2012-11-03	69
2012-11-04 - 2012-11-10	63
2012-11-11 - 2012-11-17	58
2012-11-18 - 2012-11-24	67
2012-11-25 - 2012-12-01	64
2012-12-02 - 2012-12-08	58
2012-12-09 - 2012-12-15	47
2012-12-16 - 2012-12-22	69
2012-12-23 - 2012-12-29	39
2012-12-30 - 2013-01-05	51
2013-01-06 - 2013-01-12	59
2013-01-13 - 2013-01-19	55
2013-01-20 - 2013-01-26	52
2013-01-27 - 2013-02-02	64
2013-02-03 - 2013-02-09	63
2013-02-10 - 2013-02-16	60
2013-02-17 - 2013-02-23	60
2013-02-24 - 2013-03-02	65
2013-03-03 - 2013-03-09	70
2013-03-10 - 2013-03-16	80
2013-03-17 - 2013-03-23	62
2013-03-24 - 2013-03-30	73
2013-03-31 - 2013-04-06	69
2013-04-07 - 2013-04-13	69
2013-04-14 - 2013-04-20	65
2013-04-21 - 2013-04-27	56
2013-04-28 - 2013-05-04	67
2013-05-05 - 2013-05-11	62
2013-05-12 - 2013-05-18	62
2013-05-19 - 2013-05-25	67
2013-05-26 - 2013-06-01	53
2013-06-02 - 2013-06-08	59
2013-06-09 - 2013-06-15	58
2013-06-16 - 2013-06-22	58
2013-06-23 - 2013-06-29	43
2013-06-30 - 2013-07-06	56
2013-07-07 - 2013-07-13	65
2013-07-14 - 2013-07-20	71
2013-07-21 - 2013-07-27	58
2013-07-28 - 2013-08-03	41
2013-08-04 - 2013-08-10	52
2013-08-11 - 2013-08-17	73
2013-08-18 - 2013-08-24	58
2013-08-25 - 2013-08-31	55
2013-09-01 - 2013-09-07	62
2013-09-08 - 2013-09-14	51
2013-09-15 - 2013-09-21	58
2013-09-22 - 2013-09-28	73
2013-09-29 - 2013-10-05	64
2013-10-06 - 2013-10-12	58
2013-10-13 - 2013-10-19	64
2013-10-20 - 2013-10-26	69
2013-10-27 - 2013-11-02	62
2013-11-03 - 2013-11-09	63
2013-11-10 - 2013-11-16	35
2013-11-17 - 2013-11-23	83
2013-11-24 - 2013-11-30	64
2013-12-01 - 2013-12-07	62
2013-12-08 - 2013-12-14	61
2013-12-15 - 2013-12-21	53
2013-12-22 - 2013-12-28	60
2013-12-29 - 2014-01-04	71
2014-01-05 - 2014-01-11	71
2014-01-12 - 2014-01-18	69
2014-01-19 - 2014-01-25	66
2014-01-26 - 2014-02-01	56
2014-02-02 - 2014-02-08	62
2014-02-09 - 2014-02-15	50
2014-02-16 - 2014-02-22	57
2014-02-23 - 2014-03-01	69
2014-03-02 - 2014-03-08	70
2014-03-09 - 2014-03-15	64
2014-03-16 - 2014-03-22	58
2014-03-23 - 2014-03-29	63
2014-03-30 - 2014-04-05	63
2014-04-06 - 2014-04-12	58
2014-04-13 - 2014-04-19	44
2014-04-20 - 2014-04-26	62
2014-04-27 - 2014-05-03	57
2014-05-04 - 2014-05-10	62
2014-05-11 - 2014-05-17	70
2014-05-18 - 2014-05-24	65
2014-05-25 - 2014-05-31	54
2014-06-01 - 2014-06-07	77
2014-06-08 - 2014-06-14	100
2014-06-15 - 2014-06-21	0
2014-06-22 - 2014-06-28	0
2014-06-29 - 2014-07-05	0
2014-07-06 - 2014-07-12	0
2014-07-13 - 2014-07-19	0
2014-07-20 - 2014-07-26	0
2014-07-27 - 2014-08-02	0
2014-08-03 - 2014-08-09	0
2014-08-10 - 2014-08-16	0
2014-08-17 - 2014-08-23	0
2014-08-24 - 2014-08-30	0
2014-08-31 - 2014-09-06	0
2014-09-07 - 2014-09-13	0
2014-09-14 - 2014-09-20	0
2014-09-21 - 2014-09-27	0
2014-09-28 - 2014-10-04	0
2014-10-05 - 2014-10-11	0
2014-10-12 - 2014-10-18	0
2014-10-19 - 2014-10-25	0
2014-10-26 - 2014-11-01
Top subregions for 肺癌
Subregion	肺癌
Liaoning	100
Shanghai	95
Beijing	94
Heilongjiang	93
Jilin	92
Hebei	90
Shandong	89
Hunan	84
Zhejiang	80
Gansu	79
Jiangsu	78
Chongqing	77
Anhui	76
Sichuan	73
Hubei	72
Inner Mongolia	71
Shaanxi	69
Shanxi	67
Fujian	67
Jiangxi	65
Henan	61
Guangdong	61
Yunnan	56
Xinjiang	55
Guizhou	54
Guangxi	53
Tianjin	0
Hainan	0
Xizang (Tibet)	0
Qinghai	0
Ningxia	0
Top cities for 肺癌
City	肺癌
Shanghai	100
Shenyang	97
Beijing	96
Jinan	91
Tianjin	86
Harbin	86
Changchun	86
Changsha	83
Hangzhou	81
Nanjing	80
Qingdao	77
Jilin	77
Shijiazhuang	75
Wuhan	73
Chengdu	71
Top searches for 肺癌
肺癌症状	100
治疗肺癌	90
肺癌治疗	85
肺癌晚期	65
晚期肺癌	65
肺癌早期	55
早期肺癌	55
肺癌的症状	50
肺癌早期症状	40
肺	40
肺癌的治疗	40
肺癌转移	35
小细胞肺癌	35
肺癌医院	30
肺癌化疗	30
化疗	25
肺癌晚期症状	20
癌症	20
肺癌传染	15
肺癌吃什么	15
肺癌药	15
肺癌手术	15
肺癌晚期治疗	15
肺癌饮食	15
晚期肺癌治疗	15
肺结核	15
肺结核肺癌	15
肺癌表现	10
什么是肺癌	10
肺癌传染吗	10
肺癌网	10
肝癌	10
肺癌的表现	10
肺癌咳嗽	10
肺癌脑转移	10
肺癌诊断	10
肺癌药物	10
肺癌中药	10
肺癌骨转移	10
肺癌放疗	10
肺癌的化疗	10
肺癌术后	10
肺癌腺癌	5
腺癌	5
肺癌治疗方法	5
吸烟肺癌	5
肺结核症状	5
肺癌的饮食	5
肺癌分期	5
支气管肺癌	5
Rising searches for 肺癌
肺癌早期症状	Breakout
肺癌的症状	+600%
早期肺癌	+450%
肺癌早期	+450%
晚期肺癌	+300%
肺癌晚期	+300%
肺癌症状	+250%
肺癌转移	+170%
肺	+130%
肺癌的治疗	+110%
