# Supplementary material for: Information Seeking Regarding Tobacco and Lung Cancer: Effects of Seasonality
Source: PLoS One. 2015 Mar 17;10(3):e0117938. doi: 10.1371/journal.pone.0117938 (PMC4364309; doi:10.1371/journal.pone.0117938)
Supplement: S1 Dataset — (ZIP) [file pone.0117938.s012.zip › Dataset S1/lungcancer-uk.csv]

Web Search interest: "lung cancer"
United Kingdom; 2004 - present
Interest over time
Week	lung cancer
2004-01-04 - 2004-01-10	51
2004-01-11 - 2004-01-17	70
2004-01-18 - 2004-01-24	79
2004-01-25 - 2004-01-31	55
2004-02-01 - 2004-02-07	65
2004-02-08 - 2004-02-14	81
2004-02-15 - 2004-02-21	94
2004-02-22 - 2004-02-28	65
2004-02-29 - 2004-03-06	71
2004-03-07 - 2004-03-13	77
2004-03-14 - 2004-03-20	82
2004-03-21 - 2004-03-27	59
2004-03-28 - 2004-04-03	51
2004-04-04 - 2004-04-10	64
2004-04-11 - 2004-04-17	73
2004-04-18 - 2004-04-24	70
2004-04-25 - 2004-05-01	52
2004-05-02 - 2004-05-08	47
2004-05-09 - 2004-05-15	59
2004-05-16 - 2004-05-22	40
2004-05-23 - 2004-05-29	45
2004-05-30 - 2004-06-05	43
2004-06-06 - 2004-06-12	45
2004-06-13 - 2004-06-19	48
2004-06-20 - 2004-06-26	75
2004-06-27 - 2004-07-03	58
2004-07-04 - 2004-07-10	60
2004-07-11 - 2004-07-17	36
2004-07-18 - 2004-07-24	39
2004-07-25 - 2004-07-31	44
2004-08-01 - 2004-08-07	35
2004-08-08 - 2004-08-14	26
2004-08-15 - 2004-08-21	44
2004-08-22 - 2004-08-28	59
2004-08-29 - 2004-09-04	57
2004-09-05 - 2004-09-11	67
2004-09-12 - 2004-09-18	66
2004-09-19 - 2004-09-25	71
2004-09-26 - 2004-10-02	62
2004-10-03 - 2004-10-09	77
2004-10-10 - 2004-10-16	73
2004-10-17 - 2004-10-23	49
2004-10-24 - 2004-10-30	52
2004-10-31 - 2004-11-06	74
2004-11-07 - 2004-11-13	67
2004-11-14 - 2004-11-20	70
2004-11-21 - 2004-11-27	94
2004-11-28 - 2004-12-04	56
2004-12-05 - 2004-12-11	67
2004-12-12 - 2004-12-18	43
2004-12-19 - 2004-12-25	27
2004-12-26 - 2005-01-01	37
2005-01-02 - 2005-01-08	46
2005-01-09 - 2005-01-15	46
2005-01-16 - 2005-01-22	64
2005-01-23 - 2005-01-29	67
2005-01-30 - 2005-02-05	80
2005-02-06 - 2005-02-12	60
2005-02-13 - 2005-02-19	48
2005-02-20 - 2005-02-26	45
2005-02-27 - 2005-03-05	49
2005-03-06 - 2005-03-12	48
2005-03-13 - 2005-03-19	72
2005-03-20 - 2005-03-26	56
2005-03-27 - 2005-04-02	49
2005-04-03 - 2005-04-09	46
2005-04-10 - 2005-04-16	55
2005-04-17 - 2005-04-23	63
2005-04-24 - 2005-04-30	53
2005-05-01 - 2005-05-07	77
2005-05-08 - 2005-05-14	34
2005-05-15 - 2005-05-21	48
2005-05-22 - 2005-05-28	68
2005-05-29 - 2005-06-04	57
2005-06-05 - 2005-06-11	83
2005-06-12 - 2005-06-18	61
2005-06-19 - 2005-06-25	42
2005-06-26 - 2005-07-02	44
2005-07-03 - 2005-07-09	47
2005-07-10 - 2005-07-16	65
2005-07-17 - 2005-07-23	42
2005-07-24 - 2005-07-30	50
2005-07-31 - 2005-08-06	44
2005-08-07 - 2005-08-13	48
2005-08-14 - 2005-08-20	42
2005-08-21 - 2005-08-27	46
2005-08-28 - 2005-09-03	53
2005-09-04 - 2005-09-10	55
2005-09-11 - 2005-09-17	44
2005-09-18 - 2005-09-24	68
2005-09-25 - 2005-10-01	51
2005-10-02 - 2005-10-08	57
2005-10-09 - 2005-10-15	55
2005-10-16 - 2005-10-22	67
2005-10-23 - 2005-10-29	50
2005-10-30 - 2005-11-05	61
2005-11-06 - 2005-11-12	58
2005-11-13 - 2005-11-19	57
2005-11-20 - 2005-11-26	45
2005-11-27 - 2005-12-03	50
2005-12-04 - 2005-12-10	56
2005-12-11 - 2005-12-17	50
2005-12-18 - 2005-12-24	48
2005-12-25 - 2005-12-31	48
2006-01-01 - 2006-01-07	45
2006-01-08 - 2006-01-14	56
2006-01-15 - 2006-01-21	67
2006-01-22 - 2006-01-28	73
2006-01-29 - 2006-02-04	56
2006-02-05 - 2006-02-11	60
2006-02-12 - 2006-02-18	52
2006-02-19 - 2006-02-25	64
2006-02-26 - 2006-03-04	59
2006-03-05 - 2006-03-11	78
2006-03-12 - 2006-03-18	49
2006-03-19 - 2006-03-25	61
2006-03-26 - 2006-04-01	53
2006-04-02 - 2006-04-08	65
2006-04-09 - 2006-04-15	32
2006-04-16 - 2006-04-22	51
2006-04-23 - 2006-04-29	59
2006-04-30 - 2006-05-06	57
2006-05-07 - 2006-05-13	58
2006-05-14 - 2006-05-20	53
2006-05-21 - 2006-05-27	50
2006-05-28 - 2006-06-03	38
2006-06-04 - 2006-06-10	52
2006-06-11 - 2006-06-17	49
2006-06-18 - 2006-06-24	56
2006-06-25 - 2006-07-01	34
2006-07-02 - 2006-07-08	46
2006-07-09 - 2006-07-15	41
2006-07-16 - 2006-07-22	35
2006-07-23 - 2006-07-29	29
2006-07-30 - 2006-08-05	36
2006-08-06 - 2006-08-12	47
2006-08-13 - 2006-08-19	47
2006-08-20 - 2006-08-26	50
2006-08-27 - 2006-09-02	41
2006-09-03 - 2006-09-09	43
2006-09-10 - 2006-09-16	53
2006-09-17 - 2006-09-23	50
2006-09-24 - 2006-09-30	47
2006-10-01 - 2006-10-07	60
2006-10-08 - 2006-10-14	59
2006-10-15 - 2006-10-21	51
2006-10-22 - 2006-10-28	59
2006-10-29 - 2006-11-04	53
2006-11-05 - 2006-11-11	56
2006-11-12 - 2006-11-18	51
2006-11-19 - 2006-11-25	36
2006-11-26 - 2006-12-02	57
2006-12-03 - 2006-12-09	56
2006-12-10 - 2006-12-16	44
2006-12-17 - 2006-12-23	44
2006-12-24 - 2006-12-30	34
2006-12-31 - 2007-01-06	48
2007-01-07 - 2007-01-13	51
2007-01-14 - 2007-01-20	50
2007-01-21 - 2007-01-27	42
2007-01-28 - 2007-02-03	48
2007-02-04 - 2007-02-10	47
2007-02-11 - 2007-02-17	42
2007-02-18 - 2007-02-24	45
2007-02-25 - 2007-03-03	56
2007-03-04 - 2007-03-10	61
2007-03-11 - 2007-03-17	55
2007-03-18 - 2007-03-24	44
2007-03-25 - 2007-03-31	60
2007-04-01 - 2007-04-07	37
2007-04-08 - 2007-04-14	39
2007-04-15 - 2007-04-21	48
2007-04-22 - 2007-04-28	41
2007-04-29 - 2007-05-05	50
2007-05-06 - 2007-05-12	54
2007-05-13 - 2007-05-19	61
2007-05-20 - 2007-05-26	41
2007-05-27 - 2007-06-02	28
2007-06-03 - 2007-06-09	48
2007-06-10 - 2007-06-16	43
2007-06-17 - 2007-06-23	43
2007-06-24 - 2007-06-30	37
2007-07-01 - 2007-07-07	36
2007-07-08 - 2007-07-14	46
2007-07-15 - 2007-07-21	37
2007-07-22 - 2007-07-28	32
2007-07-29 - 2007-08-04	37
2007-08-05 - 2007-08-11	34
2007-08-12 - 2007-08-18	33
2007-08-19 - 2007-08-25	39
2007-08-26 - 2007-09-01	36
2007-09-02 - 2007-09-08	40
2007-09-09 - 2007-09-15	37
2007-09-16 - 2007-09-22	48
2007-09-23 - 2007-09-29	42
2007-09-30 - 2007-10-06	48
2007-10-07 - 2007-10-13	43
2007-10-14 - 2007-10-20	47
2007-10-21 - 2007-10-27	52
2007-10-28 - 2007-11-03	47
2007-11-04 - 2007-11-10	66
2007-11-11 - 2007-11-17	53
2007-11-18 - 2007-11-24	40
2007-11-25 - 2007-12-01	41
2007-12-02 - 2007-12-08	42
2007-12-09 - 2007-12-15	39
2007-12-16 - 2007-12-22	46
2007-12-23 - 2007-12-29	33
2007-12-30 - 2008-01-05	45
2008-01-06 - 2008-01-12	39
2008-01-13 - 2008-01-19	45
2008-01-20 - 2008-01-26	51
2008-01-27 - 2008-02-02	53
2008-02-03 - 2008-02-09	45
2008-02-10 - 2008-02-16	42
2008-02-17 - 2008-02-23	42
2008-02-24 - 2008-03-01	51
2008-03-02 - 2008-03-08	46
2008-03-09 - 2008-03-15	45
2008-03-16 - 2008-03-22	40
2008-03-23 - 2008-03-29	37
2008-03-30 - 2008-04-05	43
2008-04-06 - 2008-04-12	42
2008-04-13 - 2008-04-19	45
2008-04-20 - 2008-04-26	48
2008-04-27 - 2008-05-03	45
2008-05-04 - 2008-05-10	37
2008-05-11 - 2008-05-17	43
2008-05-18 - 2008-05-24	45
2008-05-25 - 2008-05-31	33
2008-06-01 - 2008-06-07	40
2008-06-08 - 2008-06-14	44
2008-06-15 - 2008-06-21	45
2008-06-22 - 2008-06-28	37
2008-06-29 - 2008-07-05	35
2008-07-06 - 2008-07-12	34
2008-07-13 - 2008-07-19	38
2008-07-20 - 2008-07-26	45
2008-07-27 - 2008-08-02	34
2008-08-03 - 2008-08-09	28
2008-08-10 - 2008-08-16	37
2008-08-17 - 2008-08-23	30
2008-08-24 - 2008-08-30	31
2008-08-31 - 2008-09-06	34
2008-09-07 - 2008-09-13	42
2008-09-14 - 2008-09-20	43
2008-09-21 - 2008-09-27	49
2008-09-28 - 2008-10-04	46
2008-10-05 - 2008-10-11	38
2008-10-12 - 2008-10-18	45
2008-10-19 - 2008-10-25	44
2008-10-26 - 2008-11-01	45
2008-11-02 - 2008-11-08	41
2008-11-09 - 2008-11-15	40
2008-11-16 - 2008-11-22	42
2008-11-23 - 2008-11-29	39
2008-11-30 - 2008-12-06	48
2008-12-07 - 2008-12-13	41
2008-12-14 - 2008-12-20	36
2008-12-21 - 2008-12-27	19
2008-12-28 - 2009-01-03	30
2009-01-04 - 2009-01-10	38
2009-01-11 - 2009-01-17	40
2009-01-18 - 2009-01-24	45
2009-01-25 - 2009-01-31	45
2009-02-01 - 2009-02-07	32
2009-02-08 - 2009-02-14	36
2009-02-15 - 2009-02-21	39
2009-02-22 - 2009-02-28	49
2009-03-01 - 2009-03-07	42
2009-03-08 - 2009-03-14	42
2009-03-15 - 2009-03-21	50
2009-03-22 - 2009-03-28	48
2009-03-29 - 2009-04-04	31
2009-04-05 - 2009-04-11	37
2009-04-12 - 2009-04-18	31
2009-04-19 - 2009-04-25	35
2009-04-26 - 2009-05-02	40
2009-05-03 - 2009-05-09	39
2009-05-10 - 2009-05-16	38
2009-05-17 - 2009-05-23	39
2009-05-24 - 2009-05-30	28
2009-05-31 - 2009-06-06	34
2009-06-07 - 2009-06-13	34
2009-06-14 - 2009-06-20	40
2009-06-21 - 2009-06-27	36
2009-06-28 - 2009-07-04	41
2009-07-05 - 2009-07-11	34
2009-07-12 - 2009-07-18	34
2009-07-19 - 2009-07-25	33
2009-07-26 - 2009-08-01	25
2009-08-02 - 2009-08-08	34
2009-08-09 - 2009-08-15	32
2009-08-16 - 2009-08-22	35
2009-08-23 - 2009-08-29	30
2009-08-30 - 2009-09-05	35
2009-09-06 - 2009-09-12	34
2009-09-13 - 2009-09-19	45
2009-09-20 - 2009-09-26	43
2009-09-27 - 2009-10-03	42
2009-10-04 - 2009-10-10	41
2009-10-11 - 2009-10-17	48
2009-10-18 - 2009-10-24	35
2009-10-25 - 2009-10-31	40
2009-11-01 - 2009-11-07	47
2009-11-08 - 2009-11-14	48
2009-11-15 - 2009-11-21	43
2009-11-22 - 2009-11-28	48
2009-11-29 - 2009-12-05	41
2009-12-06 - 2009-12-12	38
2009-12-13 - 2009-12-19	37
2009-12-20 - 2009-12-26	29
2009-12-27 - 2010-01-02	29
2010-01-03 - 2010-01-09	33
2010-01-10 - 2010-01-16	41
2010-01-17 - 2010-01-23	47
2010-01-24 - 2010-01-30	49
2010-01-31 - 2010-02-06	43
2010-02-07 - 2010-02-13	39
2010-02-14 - 2010-02-20	47
2010-02-21 - 2010-02-27	43
2010-02-28 - 2010-03-06	47
2010-03-07 - 2010-03-13	46
2010-03-14 - 2010-03-20	45
2010-03-21 - 2010-03-27	48
2010-03-28 - 2010-04-03	35
2010-04-04 - 2010-04-10	35
2010-04-11 - 2010-04-17	38
2010-04-18 - 2010-04-24	40
2010-04-25 - 2010-05-01	48
2010-05-02 - 2010-05-08	39
2010-05-09 - 2010-05-15	43
2010-05-16 - 2010-05-22	38
2010-05-23 - 2010-05-29	36
2010-05-30 - 2010-06-05	29
2010-06-06 - 2010-06-12	37
2010-06-13 - 2010-06-19	38
2010-06-20 - 2010-06-26	38
2010-06-27 - 2010-07-03	28
2010-07-04 - 2010-07-10	39
2010-07-11 - 2010-07-17	30
2010-07-18 - 2010-07-24	38
2010-07-25 - 2010-07-31	27
2010-08-01 - 2010-08-07	33
2010-08-08 - 2010-08-14	24
2010-08-15 - 2010-08-21	29
2010-08-22 - 2010-08-28	31
2010-08-29 - 2010-09-04	34
2010-09-05 - 2010-09-11	37
2010-09-12 - 2010-09-18	37
2010-09-19 - 2010-09-25	39
2010-09-26 - 2010-10-02	36
2010-10-03 - 2010-10-09	41
2010-10-10 - 2010-10-16	36
2010-10-17 - 2010-10-23	37
2010-10-24 - 2010-10-30	37
2010-10-31 - 2010-11-06	36
2010-11-07 - 2010-11-13	42
2010-11-14 - 2010-11-20	37
2010-11-21 - 2010-11-27	35
2010-11-28 - 2010-12-04	39
2010-12-05 - 2010-12-11	42
2010-12-12 - 2010-12-18	40
2010-12-19 - 2010-12-25	24
2010-12-26 - 2011-01-01	27
2011-01-02 - 2011-01-08	45
2011-01-09 - 2011-01-15	48
2011-01-16 - 2011-01-22	50
2011-01-23 - 2011-01-29	49
2011-01-30 - 2011-02-05	51
2011-02-06 - 2011-02-12	54
2011-02-13 - 2011-02-19	54
2011-02-20 - 2011-02-26	41
2011-02-27 - 2011-03-05	49
2011-03-06 - 2011-03-12	50
2011-03-13 - 2011-03-19	54
2011-03-20 - 2011-03-26	49
2011-03-27 - 2011-04-02	44
2011-04-03 - 2011-04-09	42
2011-04-10 - 2011-04-16	52
2011-04-17 - 2011-04-23	46
2011-04-24 - 2011-04-30	44
2011-05-01 - 2011-05-07	45
2011-05-08 - 2011-05-14	54
2011-05-15 - 2011-05-21	49
2011-05-22 - 2011-05-28	47
2011-05-29 - 2011-06-04	37
2011-06-05 - 2011-06-11	49
2011-06-12 - 2011-06-18	43
2011-06-19 - 2011-06-25	50
2011-06-26 - 2011-07-02	41
2011-07-03 - 2011-07-09	42
2011-07-10 - 2011-07-16	45
2011-07-17 - 2011-07-23	40
2011-07-24 - 2011-07-30	37
2011-07-31 - 2011-08-06	39
2011-08-07 - 2011-08-13	35
2011-08-14 - 2011-08-20	38
2011-08-21 - 2011-08-27	41
2011-08-28 - 2011-09-03	39
2011-09-04 - 2011-09-10	42
2011-09-11 - 2011-09-17	50
2011-09-18 - 2011-09-24	48
2011-09-25 - 2011-10-01	46
2011-10-02 - 2011-10-08	51
2011-10-09 - 2011-10-15	55
2011-10-16 - 2011-10-22	52
2011-10-23 - 2011-10-29	48
2011-10-30 - 2011-11-05	50
2011-11-06 - 2011-11-12	51
2011-11-13 - 2011-11-19	58
2011-11-20 - 2011-11-26	76
2011-11-27 - 2011-12-03	49
2011-12-04 - 2011-12-10	48
2011-12-11 - 2011-12-17	38
2011-12-18 - 2011-12-24	37
2011-12-25 - 2011-12-31	43
2012-01-01 - 2012-01-07	51
2012-01-08 - 2012-01-14	47
2012-01-15 - 2012-01-21	53
2012-01-22 - 2012-01-28	53
2012-01-29 - 2012-02-04	51
2012-02-05 - 2012-02-11	57
2012-02-12 - 2012-02-18	46
2012-02-19 - 2012-02-25	54
2012-02-26 - 2012-03-03	51
2012-03-04 - 2012-03-10	58
2012-03-11 - 2012-03-17	55
2012-03-18 - 2012-03-24	57
2012-03-25 - 2012-03-31	48
2012-04-01 - 2012-04-07	43
2012-04-08 - 2012-04-14	50
2012-04-15 - 2012-04-21	51
2012-04-22 - 2012-04-28	57
2012-04-29 - 2012-05-05	50
2012-05-06 - 2012-05-12	100
2012-05-13 - 2012-05-19	79
2012-05-20 - 2012-05-26	69
2012-05-27 - 2012-06-02	69
2012-06-03 - 2012-06-09	64
2012-06-10 - 2012-06-16	64
2012-06-17 - 2012-06-23	62
2012-06-24 - 2012-06-30	58
2012-07-01 - 2012-07-07	54
2012-07-08 - 2012-07-14	55
2012-07-15 - 2012-07-21	49
2012-07-22 - 2012-07-28	46
2012-07-29 - 2012-08-04	53
2012-08-05 - 2012-08-11	46
2012-08-12 - 2012-08-18	48
2012-08-19 - 2012-08-25	41
2012-08-26 - 2012-09-01	44
2012-09-02 - 2012-09-08	43
2012-09-09 - 2012-09-15	53
2012-09-16 - 2012-09-22	52
2012-09-23 - 2012-09-29	50
2012-09-30 - 2012-10-06	47
2012-10-07 - 2012-10-13	51
2012-10-14 - 2012-10-20	57
2012-10-21 - 2012-10-27	57
2012-10-28 - 2012-11-03	52
2012-11-04 - 2012-11-10	50
2012-11-11 - 2012-11-17	49
2012-11-18 - 2012-11-24	49
2012-11-25 - 2012-12-01	50
2012-12-02 - 2012-12-08	48
2012-12-09 - 2012-12-15	44
2012-12-16 - 2012-12-22	46
2012-12-23 - 2012-12-29	41
2012-12-30 - 2013-01-05	46
2013-01-06 - 2013-01-12	54
2013-01-13 - 2013-01-19	50
2013-01-20 - 2013-01-26	51
2013-01-27 - 2013-02-02	55
2013-02-03 - 2013-02-09	54
2013-02-10 - 2013-02-16	51
2013-02-17 - 2013-02-23	48
2013-02-24 - 2013-03-02	59
2013-03-03 - 2013-03-09	58
2013-03-10 - 2013-03-16	57
2013-03-17 - 2013-03-23	53
2013-03-24 - 2013-03-30	44
2013-03-31 - 2013-04-06	46
2013-04-07 - 2013-04-13	50
2013-04-14 - 2013-04-20	58
2013-04-21 - 2013-04-27	57
2013-04-28 - 2013-05-04	50
2013-05-05 - 2013-05-11	58
2013-05-12 - 2013-05-18	47
2013-05-19 - 2013-05-25	47
2013-05-26 - 2013-06-01	43
2013-06-02 - 2013-06-08	49
2013-06-09 - 2013-06-15	51
2013-06-16 - 2013-06-22	44
2013-06-23 - 2013-06-29	45
2013-06-30 - 2013-07-06	61
2013-07-07 - 2013-07-13	53
2013-07-14 - 2013-07-20	52
2013-07-21 - 2013-07-27	55
2013-07-28 - 2013-08-03	52
2013-08-04 - 2013-08-10	53
2013-08-11 - 2013-08-17	48
2013-08-18 - 2013-08-24	48
2013-08-25 - 2013-08-31	51
2013-09-01 - 2013-09-07	53
2013-09-08 - 2013-09-14	50
2013-09-15 - 2013-09-21	53
2013-09-22 - 2013-09-28	53
2013-09-29 - 2013-10-05	59
2013-10-06 - 2013-10-12	58
2013-10-13 - 2013-10-19	56
2013-10-20 - 2013-10-26	59
2013-10-27 - 2013-11-02	51
2013-11-03 - 2013-11-09	57
2013-11-10 - 2013-11-16	53
2013-11-17 - 2013-11-23	54
2013-11-24 - 2013-11-30	57
2013-12-01 - 2013-12-07	52
2013-12-08 - 2013-12-14	60
2013-12-15 - 2013-12-21	55
2013-12-22 - 2013-12-28	43
2013-12-29 - 2014-01-04	51
2014-01-05 - 2014-01-11	57
2014-01-12 - 2014-01-18	63
2014-01-19 - 2014-01-25	55
2014-01-26 - 2014-02-01	59
2014-02-02 - 2014-02-08	63
2014-02-09 - 2014-02-15	53
2014-02-16 - 2014-02-22	61
2014-02-23 - 2014-03-01	59
2014-03-02 - 2014-03-08	65
2014-03-09 - 2014-03-15	70
2014-03-16 - 2014-03-22	72
2014-03-23 - 2014-03-29	72
2014-03-30 - 2014-04-05	66
2014-04-06 - 2014-04-12	69
2014-04-13 - 2014-04-19	58
2014-04-20 - 2014-04-26	65
2014-04-27 - 2014-05-03	73
2014-05-04 - 2014-05-10	66
2014-05-11 - 2014-05-17	74
2014-05-18 - 2014-05-24	61
2014-05-25 - 2014-05-31	53
2014-06-01 - 2014-06-07	59
2014-06-08 - 2014-06-14	56
2014-06-15 - 2014-06-21	50
2014-06-22 - 2014-06-28	57
2014-06-29 - 2014-07-05	51
2014-07-06 - 2014-07-12	56
2014-07-13 - 2014-07-19	41
2014-07-20 - 2014-07-26	46
2014-07-27 - 2014-08-02	48
2014-08-03 - 2014-08-09	53
2014-08-10 - 2014-08-16	49
2014-08-17 - 2014-08-23	48
2014-08-24 - 2014-08-30	42
2014-08-31 - 2014-09-06	46
2014-09-07 - 2014-09-13	54
2014-09-14 - 2014-09-20	59
2014-09-21 - 2014-09-27	58
2014-09-28 - 2014-10-04	56
2014-10-05 - 2014-10-11	60
2014-10-12 - 2014-10-18	71
2014-10-19 - 2014-10-25	64
2014-10-26 - 2014-11-01
Top subregions for "lung cancer"
Subregion	lung cancer
England	100
Northern Ireland	99
Scotland	99
Wales	92
Top cities for "lung cancer"
City	lung cancer
Saint Albans	100
Thames Ditton	91
Liverpool	75
Glasgow	71
Belfast	66
Manchester	63
Sheffield	63
Leicester	62
Edinburgh	61
Birmingham	61
Leeds	60
London	60
Newcastle upon Tyne	59
Cardiff	58
Nazeing	58
Top searches for "lung cancer"
cancer symptoms	100
lung cancer symptoms	100
symptoms of cancer	40
smoking lung cancer	25
lung cancer pain	20
lung cancer signs	20
what is cancer	15
lung cancer treatment	15
lung cancer prognosis	15
lung cancer stages	15
lung cancer survival	15
lung cancer causes	10
lung cancer cough	10
lungs	10
lung disease	10
lung cancer nhs	10
liver cancer	10
life expectancy	10
stage 4 cancer	10
secondary lung cancer	5
lung infection	5
throat cancer	5
chemotherapy	5
lung cancer chemotherapy	5
roy castle	5
lung cancer staging	5
radiotherapy	5
lung cancer statistics	5
lung cancer types	5
emphysema	5
lung cancer diagnosis	5
bone cancer	5
stomach cancer	5
throat cancer symptoms	5
asbestos lung cancer	5
lung cancer surgery	5
lung cancer symptom	5
advanced lung cancer	5
terminal lung cancer	5
kidney cancer	5
lung cancer pictures	5
lung cancer symptons	5
Rising searches for "lung cancer"
lung cancer cough	Breakout
lung cancer nhs	Breakout
lung cancer pain	Breakout
lung cancer prognosis	Breakout
lung cancer stages	Breakout
cancer symptoms	+300%
lung cancer symptoms	+300%
lung cancer signs	+250%
symptoms of cancer	+250%
lung cancer survival	+180%
