# Supplementary material for: Information Seeking Regarding Tobacco and Lung Cancer: Effects of Seasonality
Source: PLoS One. 2015 Mar 17;10(3):e0117938. doi: 10.1371/journal.pone.0117938 (PMC4364309; doi:10.1371/journal.pone.0117938)
Supplement: S1 Dataset — (ZIP) [file pone.0117938.s012.zip › Dataset S1/lungcancer-us.csv]

Web Search interest: "lung cancer"
United States; 2004 - present
Interest over time
Week	lung cancer
2004-01-04 - 2004-01-10	19
2004-01-11 - 2004-01-17	20
2004-01-18 - 2004-01-24	25
2004-01-25 - 2004-01-31	21
2004-02-01 - 2004-02-07	25
2004-02-08 - 2004-02-14	23
2004-02-15 - 2004-02-21	24
2004-02-22 - 2004-02-28	29
2004-02-29 - 2004-03-06	25
2004-03-07 - 2004-03-13	25
2004-03-14 - 2004-03-20	23
2004-03-21 - 2004-03-27	24
2004-03-28 - 2004-04-03	28
2004-04-04 - 2004-04-10	26
2004-04-11 - 2004-04-17	31
2004-04-18 - 2004-04-24	26
2004-04-25 - 2004-05-01	26
2004-05-02 - 2004-05-08	27
2004-05-09 - 2004-05-15	25
2004-05-16 - 2004-05-22	25
2004-05-23 - 2004-05-29	22
2004-05-30 - 2004-06-05	18
2004-06-06 - 2004-06-12	20
2004-06-13 - 2004-06-19	20
2004-06-20 - 2004-06-26	23
2004-06-27 - 2004-07-03	16
2004-07-04 - 2004-07-10	17
2004-07-11 - 2004-07-17	20
2004-07-18 - 2004-07-24	18
2004-07-25 - 2004-07-31	18
2004-08-01 - 2004-08-07	18
2004-08-08 - 2004-08-14	15
2004-08-15 - 2004-08-21	19
2004-08-22 - 2004-08-28	19
2004-08-29 - 2004-09-04	15
2004-09-05 - 2004-09-11	18
2004-09-12 - 2004-09-18	17
2004-09-19 - 2004-09-25	19
2004-09-26 - 2004-10-02	22
2004-10-03 - 2004-10-09	21
2004-10-10 - 2004-10-16	20
2004-10-17 - 2004-10-23	23
2004-10-24 - 2004-10-30	21
2004-10-31 - 2004-11-06	26
2004-11-07 - 2004-11-13	26
2004-11-14 - 2004-11-20	26
2004-11-21 - 2004-11-27	20
2004-11-28 - 2004-12-04	23
2004-12-05 - 2004-12-11	23
2004-12-12 - 2004-12-18	22
2004-12-19 - 2004-12-25	15
2004-12-26 - 2005-01-01	15
2005-01-02 - 2005-01-08	22
2005-01-09 - 2005-01-15	27
2005-01-16 - 2005-01-22	19
2005-01-23 - 2005-01-29	22
2005-01-30 - 2005-02-05	22
2005-02-06 - 2005-02-12	24
2005-02-13 - 2005-02-19	20
2005-02-20 - 2005-02-26	21
2005-02-27 - 2005-03-05	24
2005-03-06 - 2005-03-12	24
2005-03-13 - 2005-03-19	23
2005-03-20 - 2005-03-26	16
2005-03-27 - 2005-04-02	22
2005-04-03 - 2005-04-09	48
2005-04-10 - 2005-04-16	30
2005-04-17 - 2005-04-23	26
2005-04-24 - 2005-04-30	24
2005-05-01 - 2005-05-07	27
2005-05-08 - 2005-05-14	23
2005-05-15 - 2005-05-21	29
2005-05-22 - 2005-05-28	22
2005-05-29 - 2005-06-04	18
2005-06-05 - 2005-06-11	21
2005-06-12 - 2005-06-18	18
2005-06-19 - 2005-06-25	19
2005-06-26 - 2005-07-02	19
2005-07-03 - 2005-07-09	19
2005-07-10 - 2005-07-16	19
2005-07-17 - 2005-07-23	17
2005-07-24 - 2005-07-30	17
2005-07-31 - 2005-08-06	16
2005-08-07 - 2005-08-13	100
2005-08-14 - 2005-08-20	32
2005-08-21 - 2005-08-27	24
2005-08-28 - 2005-09-03	21
2005-09-04 - 2005-09-10	21
2005-09-11 - 2005-09-17	19
2005-09-18 - 2005-09-24	23
2005-09-25 - 2005-10-01	20
2005-10-02 - 2005-10-08	24
2005-10-09 - 2005-10-15	22
2005-10-16 - 2005-10-22	22
2005-10-23 - 2005-10-29	23
2005-10-30 - 2005-11-05	23
2005-11-06 - 2005-11-12	25
2005-11-13 - 2005-11-19	27
2005-11-20 - 2005-11-26	21
2005-11-27 - 2005-12-03	23
2005-12-04 - 2005-12-10	21
2005-12-11 - 2005-12-17	20
2005-12-18 - 2005-12-24	18
2005-12-25 - 2005-12-31	14
2006-01-01 - 2006-01-07	21
2006-01-08 - 2006-01-14	22
2006-01-15 - 2006-01-21	23
2006-01-22 - 2006-01-28	21
2006-01-29 - 2006-02-04	21
2006-02-05 - 2006-02-11	21
2006-02-12 - 2006-02-18	19
2006-02-19 - 2006-02-25	22
2006-02-26 - 2006-03-04	21
2006-03-05 - 2006-03-11	64
2006-03-12 - 2006-03-18	29
2006-03-19 - 2006-03-25	27
2006-03-26 - 2006-04-01	24
2006-04-02 - 2006-04-08	26
2006-04-09 - 2006-04-15	24
2006-04-16 - 2006-04-22	23
2006-04-23 - 2006-04-29	24
2006-04-30 - 2006-05-06	24
2006-05-07 - 2006-05-13	22
2006-05-14 - 2006-05-20	21
2006-05-21 - 2006-05-27	22
2006-05-28 - 2006-06-03	23
2006-06-04 - 2006-06-10	20
2006-06-11 - 2006-06-17	18
2006-06-18 - 2006-06-24	19
2006-06-25 - 2006-07-01	16
2006-07-02 - 2006-07-08	16
2006-07-09 - 2006-07-15	17
2006-07-16 - 2006-07-22	18
2006-07-23 - 2006-07-29	18
2006-07-30 - 2006-08-05	17
2006-08-06 - 2006-08-12	19
2006-08-13 - 2006-08-19	17
2006-08-20 - 2006-08-26	18
2006-08-27 - 2006-09-02	18
2006-09-03 - 2006-09-09	17
2006-09-10 - 2006-09-16	20
2006-09-17 - 2006-09-23	18
2006-09-24 - 2006-09-30	22
2006-10-01 - 2006-10-07	21
2006-10-08 - 2006-10-14	22
2006-10-15 - 2006-10-21	24
2006-10-22 - 2006-10-28	29
2006-10-29 - 2006-11-04	25
2006-11-05 - 2006-11-11	22
2006-11-12 - 2006-11-18	23
2006-11-19 - 2006-11-25	22
2006-11-26 - 2006-12-02	20
2006-12-03 - 2006-12-09	20
2006-12-10 - 2006-12-16	24
2006-12-17 - 2006-12-23	16
2006-12-24 - 2006-12-30	15
2006-12-31 - 2007-01-06	19
2007-01-07 - 2007-01-13	21
2007-01-14 - 2007-01-20	19
2007-01-21 - 2007-01-27	22
2007-01-28 - 2007-02-03	20
2007-02-04 - 2007-02-10	18
2007-02-11 - 2007-02-17	19
2007-02-18 - 2007-02-24	18
2007-02-25 - 2007-03-03	20
2007-03-04 - 2007-03-10	21
2007-03-11 - 2007-03-17	21
2007-03-18 - 2007-03-24	19
2007-03-25 - 2007-03-31	22
2007-04-01 - 2007-04-07	18
2007-04-08 - 2007-04-14	18
2007-04-15 - 2007-04-21	20
2007-04-22 - 2007-04-28	20
2007-04-29 - 2007-05-05	22
2007-05-06 - 2007-05-12	21
2007-05-13 - 2007-05-19	21
2007-05-20 - 2007-05-26	19
2007-05-27 - 2007-06-02	17
2007-06-03 - 2007-06-09	18
2007-06-10 - 2007-06-16	17
2007-06-17 - 2007-06-23	16
2007-06-24 - 2007-06-30	16
2007-07-01 - 2007-07-07	17
2007-07-08 - 2007-07-14	18
2007-07-15 - 2007-07-21	16
2007-07-22 - 2007-07-28	17
2007-07-29 - 2007-08-04	15
2007-08-05 - 2007-08-11	15
2007-08-12 - 2007-08-18	17
2007-08-19 - 2007-08-25	14
2007-08-26 - 2007-09-01	16
2007-09-02 - 2007-09-08	16
2007-09-09 - 2007-09-15	18
2007-09-16 - 2007-09-22	17
2007-09-23 - 2007-09-29	17
2007-09-30 - 2007-10-06	19
2007-10-07 - 2007-10-13	19
2007-10-14 - 2007-10-20	20
2007-10-21 - 2007-10-27	20
2007-10-28 - 2007-11-03	19
2007-11-04 - 2007-11-10	19
2007-11-11 - 2007-11-17	21
2007-11-18 - 2007-11-24	17
2007-11-25 - 2007-12-01	21
2007-12-02 - 2007-12-08	18
2007-12-09 - 2007-12-15	17
2007-12-16 - 2007-12-22	16
2007-12-23 - 2007-12-29	12
2007-12-30 - 2008-01-05	15
2008-01-06 - 2008-01-12	17
2008-01-13 - 2008-01-19	18
2008-01-20 - 2008-01-26	16
2008-01-27 - 2008-02-02	17
2008-02-03 - 2008-02-09	19
2008-02-10 - 2008-02-16	17
2008-02-17 - 2008-02-23	16
2008-02-24 - 2008-03-01	18
2008-03-02 - 2008-03-08	18
2008-03-09 - 2008-03-15	20
2008-03-16 - 2008-03-22	17
2008-03-23 - 2008-03-29	17
2008-03-30 - 2008-04-05	19
2008-04-06 - 2008-04-12	21
2008-04-13 - 2008-04-19	19
2008-04-20 - 2008-04-26	19
2008-04-27 - 2008-05-03	18
2008-05-04 - 2008-05-10	19
2008-05-11 - 2008-05-17	18
2008-05-18 - 2008-05-24	18
2008-05-25 - 2008-05-31	17
2008-06-01 - 2008-06-07	17
2008-06-08 - 2008-06-14	18
2008-06-15 - 2008-06-21	16
2008-06-22 - 2008-06-28	16
2008-06-29 - 2008-07-05	14
2008-07-06 - 2008-07-12	15
2008-07-13 - 2008-07-19	15
2008-07-20 - 2008-07-26	14
2008-07-27 - 2008-08-02	15
2008-08-03 - 2008-08-09	14
2008-08-10 - 2008-08-16	15
2008-08-17 - 2008-08-23	13
2008-08-24 - 2008-08-30	13
2008-08-31 - 2008-09-06	15
2008-09-07 - 2008-09-13	17
2008-09-14 - 2008-09-20	15
2008-09-21 - 2008-09-27	17
2008-09-28 - 2008-10-04	17
2008-10-05 - 2008-10-11	16
2008-10-12 - 2008-10-18	18
2008-10-19 - 2008-10-25	18
2008-10-26 - 2008-11-01	19
2008-11-02 - 2008-11-08	19
2008-11-09 - 2008-11-15	20
2008-11-16 - 2008-11-22	19
2008-11-23 - 2008-11-29	14
2008-11-30 - 2008-12-06	18
2008-12-07 - 2008-12-13	18
2008-12-14 - 2008-12-20	15
2008-12-21 - 2008-12-27	12
2008-12-28 - 2009-01-03	15
2009-01-04 - 2009-01-10	17
2009-01-11 - 2009-01-17	17
2009-01-18 - 2009-01-24	16
2009-01-25 - 2009-01-31	16
2009-02-01 - 2009-02-07	16
2009-02-08 - 2009-02-14	16
2009-02-15 - 2009-02-21	16
2009-02-22 - 2009-02-28	17
2009-03-01 - 2009-03-07	17
2009-03-08 - 2009-03-14	17
2009-03-15 - 2009-03-21	17
2009-03-22 - 2009-03-28	17
2009-03-29 - 2009-04-04	19
2009-04-05 - 2009-04-11	16
2009-04-12 - 2009-04-18	16
2009-04-19 - 2009-04-25	17
2009-04-26 - 2009-05-02	19
2009-05-03 - 2009-05-09	17
2009-05-10 - 2009-05-16	18
2009-05-17 - 2009-05-23	16
2009-05-24 - 2009-05-30	15
2009-05-31 - 2009-06-06	17
2009-06-07 - 2009-06-13	15
2009-06-14 - 2009-06-20	14
2009-06-21 - 2009-06-27	16
2009-06-28 - 2009-07-04	14
2009-07-05 - 2009-07-11	15
2009-07-12 - 2009-07-18	15
2009-07-19 - 2009-07-25	14
2009-07-26 - 2009-08-01	15
2009-08-02 - 2009-08-08	14
2009-08-09 - 2009-08-15	14
2009-08-16 - 2009-08-22	13
2009-08-23 - 2009-08-29	16
2009-08-30 - 2009-09-05	16
2009-09-06 - 2009-09-12	14
2009-09-13 - 2009-09-19	17
2009-09-20 - 2009-09-26	15
2009-09-27 - 2009-10-03	16
2009-10-04 - 2009-10-10	15
2009-10-11 - 2009-10-17	16
2009-10-18 - 2009-10-24	18
2009-10-25 - 2009-10-31	17
2009-11-01 - 2009-11-07	17
2009-11-08 - 2009-11-14	19
2009-11-15 - 2009-11-21	20
2009-11-22 - 2009-11-28	14
2009-11-29 - 2009-12-05	16
2009-12-06 - 2009-12-12	19
2009-12-13 - 2009-12-19	15
2009-12-20 - 2009-12-26	12
2009-12-27 - 2010-01-02	12
2010-01-03 - 2010-01-09	15
2010-01-10 - 2010-01-16	15
2010-01-17 - 2010-01-23	16
2010-01-24 - 2010-01-30	15
2010-01-31 - 2010-02-06	14
2010-02-07 - 2010-02-13	15
2010-02-14 - 2010-02-20	15
2010-02-21 - 2010-02-27	16
2010-02-28 - 2010-03-06	17
2010-03-07 - 2010-03-13	15
2010-03-14 - 2010-03-20	16
2010-03-21 - 2010-03-27	16
2010-03-28 - 2010-04-03	15
2010-04-04 - 2010-04-10	19
2010-04-11 - 2010-04-17	18
2010-04-18 - 2010-04-24	17
2010-04-25 - 2010-05-01	17
2010-05-02 - 2010-05-08	16
2010-05-09 - 2010-05-15	17
2010-05-16 - 2010-05-22	15
2010-05-23 - 2010-05-29	14
2010-05-30 - 2010-06-05	14
2010-06-06 - 2010-06-12	16
2010-06-13 - 2010-06-19	13
2010-06-20 - 2010-06-26	13
2010-06-27 - 2010-07-03	13
2010-07-04 - 2010-07-10	11
2010-07-11 - 2010-07-17	11
2010-07-18 - 2010-07-24	13
2010-07-25 - 2010-07-31	13
2010-08-01 - 2010-08-07	13
2010-08-08 - 2010-08-14	12
2010-08-15 - 2010-08-21	14
2010-08-22 - 2010-08-28	13
2010-08-29 - 2010-09-04	13
2010-09-05 - 2010-09-11	13
2010-09-12 - 2010-09-18	15
2010-09-19 - 2010-09-25	15
2010-09-26 - 2010-10-02	15
2010-10-03 - 2010-10-09	15
2010-10-10 - 2010-10-16	14
2010-10-17 - 2010-10-23	15
2010-10-24 - 2010-10-30	16
2010-10-31 - 2010-11-06	19
2010-11-07 - 2010-11-13	16
2010-11-14 - 2010-11-20	15
2010-11-21 - 2010-11-27	11
2010-11-28 - 2010-12-04	15
2010-12-05 - 2010-12-11	14
2010-12-12 - 2010-12-18	14
2010-12-19 - 2010-12-25	12
2010-12-26 - 2011-01-01	11
2011-01-02 - 2011-01-08	15
2011-01-09 - 2011-01-15	14
2011-01-16 - 2011-01-22	15
2011-01-23 - 2011-01-29	15
2011-01-30 - 2011-02-05	14
2011-02-06 - 2011-02-12	16
2011-02-13 - 2011-02-19	15
2011-02-20 - 2011-02-26	16
2011-02-27 - 2011-03-05	15
2011-03-06 - 2011-03-12	15
2011-03-13 - 2011-03-19	15
2011-03-20 - 2011-03-26	15
2011-03-27 - 2011-04-02	16
2011-04-03 - 2011-04-09	16
2011-04-10 - 2011-04-16	17
2011-04-17 - 2011-04-23	15
2011-04-24 - 2011-04-30	16
2011-05-01 - 2011-05-07	16
2011-05-08 - 2011-05-14	16
2011-05-15 - 2011-05-21	15
2011-05-22 - 2011-05-28	15
2011-05-29 - 2011-06-04	13
2011-06-05 - 2011-06-11	15
2011-06-12 - 2011-06-18	15
2011-06-19 - 2011-06-25	14
2011-06-26 - 2011-07-02	14
2011-07-03 - 2011-07-09	12
2011-07-10 - 2011-07-16	13
2011-07-17 - 2011-07-23	14
2011-07-24 - 2011-07-30	13
2011-07-31 - 2011-08-06	12
2011-08-07 - 2011-08-13	13
2011-08-14 - 2011-08-20	14
2011-08-21 - 2011-08-27	14
2011-08-28 - 2011-09-03	14
2011-09-04 - 2011-09-10	13
2011-09-11 - 2011-09-17	16
2011-09-18 - 2011-09-24	15
2011-09-25 - 2011-10-01	15
2011-10-02 - 2011-10-08	15
2011-10-09 - 2011-10-15	17
2011-10-16 - 2011-10-22	16
2011-10-23 - 2011-10-29	17
2011-10-30 - 2011-11-05	18
2011-11-06 - 2011-11-12	18
2011-11-13 - 2011-11-19	23
2011-11-20 - 2011-11-26	15
2011-11-27 - 2011-12-03	17
2011-12-04 - 2011-12-10	16
2011-12-11 - 2011-12-17	15
2011-12-18 - 2011-12-24	14
2011-12-25 - 2011-12-31	13
2012-01-01 - 2012-01-07	15
2012-01-08 - 2012-01-14	16
2012-01-15 - 2012-01-21	15
2012-01-22 - 2012-01-28	19
2012-01-29 - 2012-02-04	16
2012-02-05 - 2012-02-11	17
2012-02-12 - 2012-02-18	16
2012-02-19 - 2012-02-25	17
2012-02-26 - 2012-03-03	16
2012-03-04 - 2012-03-10	16
2012-03-11 - 2012-03-17	15
2012-03-18 - 2012-03-24	15
2012-03-25 - 2012-03-31	14
2012-04-01 - 2012-04-07	15
2012-04-08 - 2012-04-14	16
2012-04-15 - 2012-04-21	16
2012-04-22 - 2012-04-28	16
2012-04-29 - 2012-05-05	15
2012-05-06 - 2012-05-12	15
2012-05-13 - 2012-05-19	17
2012-05-20 - 2012-05-26	16
2012-05-27 - 2012-06-02	14
2012-06-03 - 2012-06-09	16
2012-06-10 - 2012-06-16	15
2012-06-17 - 2012-06-23	14
2012-06-24 - 2012-06-30	13
2012-07-01 - 2012-07-07	12
2012-07-08 - 2012-07-14	13
2012-07-15 - 2012-07-21	15
2012-07-22 - 2012-07-28	14
2012-07-29 - 2012-08-04	14
2012-08-05 - 2012-08-11	13
2012-08-12 - 2012-08-18	14
2012-08-19 - 2012-08-25	14
2012-08-26 - 2012-09-01	13
2012-09-02 - 2012-09-08	13
2012-09-09 - 2012-09-15	15
2012-09-16 - 2012-09-22	15
2012-09-23 - 2012-09-29	15
2012-09-30 - 2012-10-06	16
2012-10-07 - 2012-10-13	15
2012-10-14 - 2012-10-20	16
2012-10-21 - 2012-10-27	16
2012-10-28 - 2012-11-03	15
2012-11-04 - 2012-11-10	15
2012-11-11 - 2012-11-17	16
2012-11-18 - 2012-11-24	13
2012-11-25 - 2012-12-01	16
2012-12-02 - 2012-12-08	16
2012-12-09 - 2012-12-15	15
2012-12-16 - 2012-12-22	12
2012-12-23 - 2012-12-29	10
2012-12-30 - 2013-01-05	12
2013-01-06 - 2013-01-12	14
2013-01-13 - 2013-01-19	14
2013-01-20 - 2013-01-26	13
2013-01-27 - 2013-02-02	15
2013-02-03 - 2013-02-09	14
2013-02-10 - 2013-02-16	15
2013-02-17 - 2013-02-23	14
2013-02-24 - 2013-03-02	14
2013-03-03 - 2013-03-09	16
2013-03-10 - 2013-03-16	15
2013-03-17 - 2013-03-23	15
2013-03-24 - 2013-03-30	14
2013-03-31 - 2013-04-06	15
2013-04-07 - 2013-04-13	15
2013-04-14 - 2013-04-20	14
2013-04-21 - 2013-04-27	15
2013-04-28 - 2013-05-04	15
2013-05-05 - 2013-05-11	14
2013-05-12 - 2013-05-18	14
2013-05-19 - 2013-05-25	14
2013-05-26 - 2013-06-01	14
2013-06-02 - 2013-06-08	14
2013-06-09 - 2013-06-15	14
2013-06-16 - 2013-06-22	12
2013-06-23 - 2013-06-29	13
2013-06-30 - 2013-07-06	12
2013-07-07 - 2013-07-13	13
2013-07-14 - 2013-07-20	13
2013-07-21 - 2013-07-27	13
2013-07-28 - 2013-08-03	15
2013-08-04 - 2013-08-10	14
2013-08-11 - 2013-08-17	13
2013-08-18 - 2013-08-24	14
2013-08-25 - 2013-08-31	13
2013-09-01 - 2013-09-07	13
2013-09-08 - 2013-09-14	14
2013-09-15 - 2013-09-21	13
2013-09-22 - 2013-09-28	14
2013-09-29 - 2013-10-05	16
2013-10-06 - 2013-10-12	16
2013-10-13 - 2013-10-19	16
2013-10-20 - 2013-10-26	16
2013-10-27 - 2013-11-02	16
2013-11-03 - 2013-11-09	16
2013-11-10 - 2013-11-16	17
2013-11-17 - 2013-11-23	17
2013-11-24 - 2013-11-30	12
2013-12-01 - 2013-12-07	14
2013-12-08 - 2013-12-14	14
2013-12-15 - 2013-12-21	14
2013-12-22 - 2013-12-28	11
2013-12-29 - 2014-01-04	12
2014-01-05 - 2014-01-11	14
2014-01-12 - 2014-01-18	14
2014-01-19 - 2014-01-25	15
2014-01-26 - 2014-02-01	16
2014-02-02 - 2014-02-08	16
2014-02-09 - 2014-02-15	15
2014-02-16 - 2014-02-22	16
2014-02-23 - 2014-03-01	15
2014-03-02 - 2014-03-08	15
2014-03-09 - 2014-03-15	15
2014-03-16 - 2014-03-22	14
2014-03-23 - 2014-03-29	15
2014-03-30 - 2014-04-05	15
2014-04-06 - 2014-04-12	16
2014-04-13 - 2014-04-19	15
2014-04-20 - 2014-04-26	15
2014-04-27 - 2014-05-03	16
2014-05-04 - 2014-05-10	16
2014-05-11 - 2014-05-17	15
2014-05-18 - 2014-05-24	15
2014-05-25 - 2014-05-31	13
2014-06-01 - 2014-06-07	14
2014-06-08 - 2014-06-14	14
2014-06-15 - 2014-06-21	14
2014-06-22 - 2014-06-28	14
2014-06-29 - 2014-07-05	13
2014-07-06 - 2014-07-12	13
2014-07-13 - 2014-07-19	14
2014-07-20 - 2014-07-26	13
2014-07-27 - 2014-08-02	14
2014-08-03 - 2014-08-09	13
2014-08-10 - 2014-08-16	13
2014-08-17 - 2014-08-23	13
2014-08-24 - 2014-08-30	13
2014-08-31 - 2014-09-06	13
2014-09-07 - 2014-09-13	13
2014-09-14 - 2014-09-20	15
2014-09-21 - 2014-09-27	14
2014-09-28 - 2014-10-04	16
2014-10-05 - 2014-10-11	16
2014-10-12 - 2014-10-18	16
2014-10-19 - 2014-10-25	16
2014-10-26 - 2014-11-01
Top subregions for "lung cancer"
Subregion	lung cancer
Pennsylvania	100
Kentucky	98
West Virginia	96
Massachusetts	89
Ohio	89
Maine	89
Indiana	88
Tennessee	88
Delaware	88
Connecticut	87
New Jersey	87
Maryland	87
North Carolina	86
Rhode Island	84
Alabama	84
South Carolina	83
New York	83
Wisconsin	83
Michigan	83
Missouri	82
Iowa	81
Illinois	81
New Hampshire	80
Mississippi	79
Minnesota	79
Arkansas	79
Nebraska	78
South Dakota	78
Florida	75
Georgia	74
Louisiana	73
Kansas	72
Vermont	72
North Dakota	70
Oklahoma	70
District of Columbia	69
Arizona	69
Hawaii	66
California	66
Texas	66
Montana	65
Washington	65
New Mexico	64
Colorado	63
Wyoming	62
Virginia	60
Nevada	58
Idaho	56
Alaska	55
Oregon	53
Utah	44
Top metros for "lung cancer"
Metro	lung cancer
Rochester MN-Mason City IA-Austin MN	100
Lexington KY	92
Charleston-Huntington WV	91
Buffalo NY	83
Wilkes Barre-Scranton PA	82
Evansville IN	81
Hartford & New Haven CT	80
Syracuse NY	80
Albany-Schenectady-Troy NY	80
Greensboro-High Point-Winston Salem NC	79
Louisville KY	79
Philadelphia PA	79
Boston MA-Manchester NH	78
Harrisburg-Lancaster-Lebanon-York PA	77
Tri-Cities TN-VA	77
Providence RI-New Bedford MA	76
Charlottesville VA	76
Columbia SC	75
Champaign & Springfield-Decatur IL	75
Toledo OH	74
Milwaukee WI	74
Pittsburgh PA	73
Jackson MS	73
Peoria-Bloomington IL	73
New York NY	73
Memphis TN	71
Nashville TN	71
Tallahassee FL-Thomasville GA	71
Indianapolis IN	71
Cincinnati OH	71
South Bend-Elkhart IN	71
Madison WI	71
Fargo-Valley City ND	70
Birmingham AL	70
Baltimore MD	70
St. Louis MO	70
Little Rock-Pine Bluff AR	69
Cleveland-Akron (Canton) OH	69
Chattanooga TN	69
Charleston SC	68
Raleigh-Durham (Fayetteville) NC	68
Omaha NE	68
Gainesville FL	68
Columbus OH	68
Chicago IL	68
Knoxville TN	67
Burlington VT-Plattsburgh NY	67
Springfield MO	67
Rochester NY	66
Greenville-Spartanburg SC-Asheville NC-Anderson SC	66
Kansas City MO	66
Detroit MI	66
Huntsville-Decatur (Florence) AL	66
Greenville-New Bern-Washington NC	66
La Crosse-Eau Claire WI	66
Dayton OH	65
Portland-Auburn ME	65
Tampa-St. Petersburg (Sarasota) FL	64
Houston TX	63
Flint-Saginaw-Bay City MI	63
Grand Rapids-Kalamazoo-Battle Creek MI	63
Minneapolis-St. Paul MN	62
Des Moines-Ames IA	62
Tulsa OK	62
Norfolk-Portsmouth-Newport News VA	62
Cedar Rapids-Waterloo-Iowa City & Dubuque IA	62
Mobile AL-Pensacola (Ft. Walton Beach) FL	61
Lincoln & Hastings-Kearney NE	61
Charlotte NC	61
Atlanta GA	61
Phoenix AZ	60
Richmond-Petersburg VA	59
Sacramento-Stockton-Modesto CA	59
Green Bay-Appleton WI	59
West Palm Beach-Ft. Pierce FL	59
Jacksonville FL	58
Baton Rouge LA	58
New Orleans LA	58
Ft. Myers-Naples FL	58
Springfield-Holyoke MA	57
Savannah GA	57
Denver CO	57
Spokane WA	57
Honolulu HI	56
Reno NV	55
Orlando-Daytona Beach-Melbourne FL	55
Oklahoma City OK	55
San Diego CA	55
Seattle-Tacoma WA	54
Eugene OR	54
Dallas-Ft. Worth TX	54
Washington DC (Hagerstown MD)	53
Wichita-Hutchinson KS	52
Los Angeles CA	52
Tucson (Sierra Vista) AZ	52
Albuquerque-Santa Fe NM	51
Waco-Temple-Bryan TX	49
Boise ID	48
Austin TX	46
Roanoke-Lynchburg VA	46
San Francisco-Oakland-San Jose CA	46
Santa Barbara-Santa Maria-San Luis Obispo CA	45
Miami-Ft. Lauderdale FL	44
Colorado Springs-Pueblo CO	44
San Antonio TX	44
Las Vegas NV	44
Fresno-Visalia CA	41
Portland OR	40
Salt Lake City UT	38
Binghamton NY	0
Macon GA	0
Ft. Wayne IN	0
Erie PA	0
Augusta GA	0
Columbus GA	0
Albany GA	0
Utica NY	0
Youngstown OH	0
Bangor ME	0
Traverse City-Cadillac MI	0
Watertown NY	0
Wilmington NC	0
Lansing MI	0
Presque Isle ME	0
Marquette MI	0
Wheeling WV-Steubenville OH	0
Lima OH	0
Bluefield-Beckley-Oak Hill WV	0
Elmira NY	0
Harrisonburg VA	0
Florence-Myrtle Beach SC	0
Johnstown-Altoona PA	0
Salisbury MD	0
Terre Haute IN	0
Lafayette IN	0
Alpena MI	0
Zanesville OH	0
Parkersburg WV	0
Clarksburg-Weston WV	0
Corpus Christi TX	0
Joplin MO-Pittsburg KS	0
Columbia-Jefferson City MO	0
Topeka KS	0
Dothan AL	0
Rockford IL	0
Shreveport LA	0
Sioux City IA	0
Victoria TX	0
Wichita Falls TX & Lawton OK	0
Monroe LA-El Dorado AR	0
Ottumwa IA-Kirksville MO	0
Paducah KY-Cape Girardeau MO-Harrisburg-Mount Vernon IL	0
Odessa-Midland TX	0
Amarillo TX	0
Harlingen-Weslaco-Brownsville-McAllen TX	0
St. Joseph MO	0
Jackson TN	0
Lafayette LA	0
Lake Charles LA	0
Alexandria LA	0
Greenwood-Greenville MS	0
Lubbock TX	0
Panama City FL	0
Sherman TX-Ada OK	0
San Angelo TX	0
Abilene-Sweetwater TX	0
Ft. Smith-Fayetteville-Springdale-Rogers AR	0
Columbus-Tupelo-West Point MS	0
Duluth MN-Superior WI	0
Davenport IA-Rock Island-Moline IL	0
Minot-Bismarck-Dickinson(Williston) ND	0
Beaumont-Port Arthur TX	0
Montgomery (Selma) AL	0
Wausau-Rhinelander WI	0
Tyler-Longview(Lufkin & Nacogdoches) TX	0
Hattiesburg-Laurel MS	0
Meridian MS	0
Quincy IL-Hannibal MO-Keokuk IA	0
Sioux Falls(Mitchell) SD	0
Jonesboro AR	0
Bowling Green KY	0
Mankato MN	0
North Platte NE	0
Anchorage AK	0
Fairbanks AK	0
Biloxi-Gulfport MS	0
Juneau AK	0
Laredo TX	0
Butte-Bozeman MT	0
Great Falls MT	0
Billings MT	0
Idaho Falls-Pocatello ID	0
Cheyenne WY-Scottsbluff NE	0
Twin Falls ID	0
Missoula MT	0
Rapid City SD	0
El Paso TX	0
Helena MT	0
Casper-Riverton WY	0
Yuma AZ-El Centro CA	0
Grand Junction-Montrose CO	0
Glendive MT	0
Bakersfield CA	0
Eureka CA	0
Palm Springs CA	0
Yakima-Pasco-Richland-Kennewick WA	0
Medford-Klamath Falls OR	0
Bend OR	0
Monterey-Salinas CA	0
Chico-Redding CA	0
Top cities for "lung cancer"
City	lung cancer
Boston	100
Baltimore	99
Philadelphia	98
Indianapolis	92
Nashville	92
Pittsburgh	90
Louisville	89
Cincinnati	84
St. Louis	83
New York	80
Chicago	80
Columbus	80
Tampa	77
Washington	75
Atlanta	75
Top searches for "lung cancer"
cancer symptoms	100
lung cancer symptoms	100
symptoms of cancer	40
stage 4 cancer	30
smoking lung cancer	30
lung cancer treatment	25
lung cancer signs	25
lung cancer survival	25
lung cancer pain	20
signs of cancer	20
lung cancer prognosis	15
lung cancer causes	15
lung cancer stages	15
cancer stages	15
lungs	15
lung disease	10
lung cancer types	10
liver cancer	10
lung cancer ribbon	10
lung cancer chemotherapy	10
chemotherapy	10
stage 3 cancer	10
lung cancer staging	10
types of cancer	10
stages of cancer	10
lung cancer pictures	5
lung cancer statistics	5
lung cancer color	5
throat cancer	5
marijuana lung cancer	5
metastatic lung cancer	5
lung cancer surgery	5
bone cancer	5
lung cancer screening	5
lung cancer facts	5
adenocarcinoma lung cancer	5
adenocarcinoma	5
lung cancer metastasis	5
lung cancer treatments	5
lung cancer diagnosis	5
lung cancer awareness	5
lung cancer cure	5
lung cancer society	5
emphysema	5
throat cancer symptoms	5
pet scan	5
lung cancer symptom	5
lung cancer xray	5
lung cancer association	5
small cell carcinoma	5
Rising searches for "lung cancer"
lung cancer ribbon	Breakout
stage 4 cancer	+400%
lung cancer signs	+250%
signs of cancer	+250%
lung cancer pain	+110%
cancer symptoms	+100%
lung cancer symptoms	+100%
symptoms of cancer	+100%
lung cancer stages	+90%
cancer stages	+70%
