# Supplementary material for: Information Seeking Regarding Tobacco and Lung Cancer: Effects of Seasonality
Source: PLoS One. 2015 Mar 17;10(3):e0117938. doi: 10.1371/journal.pone.0117938 (PMC4364309; doi:10.1371/journal.pone.0117938)
Supplement: S1 Dataset — (ZIP) [file pone.0117938.s012.zip › Dataset S1/tobacco-australia.csv]

Web Search interest: tobacco
Australia; 2004 - present
Interest over time
Week	tobacco
2004-01-04 - 2004-01-10	0
2004-01-11 - 2004-01-17	42
2004-01-18 - 2004-01-24	42
2004-01-25 - 2004-01-31	43
2004-02-01 - 2004-02-07	44
2004-02-08 - 2004-02-14	38
2004-02-15 - 2004-02-21	42
2004-02-22 - 2004-02-28	58
2004-02-29 - 2004-03-06	68
2004-03-07 - 2004-03-13	41
2004-03-14 - 2004-03-20	41
2004-03-21 - 2004-03-27	72
2004-03-28 - 2004-04-03	70
2004-04-04 - 2004-04-10	38
2004-04-11 - 2004-04-17	77
2004-04-18 - 2004-04-24	56
2004-04-25 - 2004-05-01	46
2004-05-02 - 2004-05-08	55
2004-05-09 - 2004-05-15	100
2004-05-16 - 2004-05-22	79
2004-05-23 - 2004-05-29	79
2004-05-30 - 2004-06-05	69
2004-06-06 - 2004-06-12	67
2004-06-13 - 2004-06-19	51
2004-06-20 - 2004-06-26	43
2004-06-27 - 2004-07-03	48
2004-07-04 - 2004-07-10	36
2004-07-11 - 2004-07-17	36
2004-07-18 - 2004-07-24	34
2004-07-25 - 2004-07-31	32
2004-08-01 - 2004-08-07	41
2004-08-08 - 2004-08-14	66
2004-08-15 - 2004-08-21	39
2004-08-22 - 2004-08-28	47
2004-08-29 - 2004-09-04	90
2004-09-05 - 2004-09-11	58
2004-09-12 - 2004-09-18	46
2004-09-19 - 2004-09-25	37
2004-09-26 - 2004-10-02	46
2004-10-03 - 2004-10-09	53
2004-10-10 - 2004-10-16	47
2004-10-17 - 2004-10-23	35
2004-10-24 - 2004-10-30	65
2004-10-31 - 2004-11-06	75
2004-11-07 - 2004-11-13	35
2004-11-14 - 2004-11-20	32
2004-11-21 - 2004-11-27	45
2004-11-28 - 2004-12-04	45
2004-12-05 - 2004-12-11	37
2004-12-12 - 2004-12-18	42
2004-12-19 - 2004-12-25	33
2004-12-26 - 2005-01-01	33
2005-01-02 - 2005-01-08	33
2005-01-09 - 2005-01-15	33
2005-01-16 - 2005-01-22	35
2005-01-23 - 2005-01-29	38
2005-01-30 - 2005-02-05	40
2005-02-06 - 2005-02-12	55
2005-02-13 - 2005-02-19	38
2005-02-20 - 2005-02-26	27
2005-02-27 - 2005-03-05	43
2005-03-06 - 2005-03-12	27
2005-03-13 - 2005-03-19	51
2005-03-20 - 2005-03-26	46
2005-03-27 - 2005-04-02	41
2005-04-03 - 2005-04-09	38
2005-04-10 - 2005-04-16	29
2005-04-17 - 2005-04-23	43
2005-04-24 - 2005-04-30	45
2005-05-01 - 2005-05-07	48
2005-05-08 - 2005-05-14	51
2005-05-15 - 2005-05-21	63
2005-05-22 - 2005-05-28	59
2005-05-29 - 2005-06-04	56
2005-06-05 - 2005-06-11	61
2005-06-12 - 2005-06-18	33
2005-06-19 - 2005-06-25	37
2005-06-26 - 2005-07-02	24
2005-07-03 - 2005-07-09	57
2005-07-10 - 2005-07-16	37
2005-07-17 - 2005-07-23	35
2005-07-24 - 2005-07-30	57
2005-07-31 - 2005-08-06	52
2005-08-07 - 2005-08-13	36
2005-08-14 - 2005-08-20	57
2005-08-21 - 2005-08-27	40
2005-08-28 - 2005-09-03	52
2005-09-04 - 2005-09-10	49
2005-09-11 - 2005-09-17	60
2005-09-18 - 2005-09-24	38
2005-09-25 - 2005-10-01	30
2005-10-02 - 2005-10-08	31
2005-10-09 - 2005-10-15	36
2005-10-16 - 2005-10-22	46
2005-10-23 - 2005-10-29	41
2005-10-30 - 2005-11-05	48
2005-11-06 - 2005-11-12	37
2005-11-13 - 2005-11-19	51
2005-11-20 - 2005-11-26	40
2005-11-27 - 2005-12-03	30
2005-12-04 - 2005-12-10	25
2005-12-11 - 2005-12-17	27
2005-12-18 - 2005-12-24	34
2005-12-25 - 2005-12-31	25
2006-01-01 - 2006-01-07	25
2006-01-08 - 2006-01-14	27
2006-01-15 - 2006-01-21	26
2006-01-22 - 2006-01-28	26
2006-01-29 - 2006-02-04	33
2006-02-05 - 2006-02-11	31
2006-02-12 - 2006-02-18	33
2006-02-19 - 2006-02-25	38
2006-02-26 - 2006-03-04	41
2006-03-05 - 2006-03-11	46
2006-03-12 - 2006-03-18	40
2006-03-19 - 2006-03-25	34
2006-03-26 - 2006-04-01	30
2006-04-02 - 2006-04-08	58
2006-04-09 - 2006-04-15	41
2006-04-16 - 2006-04-22	30
2006-04-23 - 2006-04-29	42
2006-04-30 - 2006-05-06	45
2006-05-07 - 2006-05-13	35
2006-05-14 - 2006-05-20	55
2006-05-21 - 2006-05-27	45
2006-05-28 - 2006-06-03	57
2006-06-04 - 2006-06-10	44
2006-06-11 - 2006-06-17	34
2006-06-18 - 2006-06-24	39
2006-06-25 - 2006-07-01	37
2006-07-02 - 2006-07-08	23
2006-07-09 - 2006-07-15	25
2006-07-16 - 2006-07-22	26
2006-07-23 - 2006-07-29	24
2006-07-30 - 2006-08-05	40
2006-08-06 - 2006-08-12	41
2006-08-13 - 2006-08-19	38
2006-08-20 - 2006-08-26	32
2006-08-27 - 2006-09-02	47
2006-09-03 - 2006-09-09	38
2006-09-10 - 2006-09-16	47
2006-09-17 - 2006-09-23	37
2006-09-24 - 2006-09-30	33
2006-10-01 - 2006-10-07	42
2006-10-08 - 2006-10-14	39
2006-10-15 - 2006-10-21	31
2006-10-22 - 2006-10-28	36
2006-10-29 - 2006-11-04	34
2006-11-05 - 2006-11-11	29
2006-11-12 - 2006-11-18	35
2006-11-19 - 2006-11-25	32
2006-11-26 - 2006-12-02	30
2006-12-03 - 2006-12-09	22
2006-12-10 - 2006-12-16	18
2006-12-17 - 2006-12-23	32
2006-12-24 - 2006-12-30	21
2006-12-31 - 2007-01-06	26
2007-01-07 - 2007-01-13	31
2007-01-14 - 2007-01-20	24
2007-01-21 - 2007-01-27	21
2007-01-28 - 2007-02-03	27
2007-02-04 - 2007-02-10	18
2007-02-11 - 2007-02-17	32
2007-02-18 - 2007-02-24	31
2007-02-25 - 2007-03-03	25
2007-03-04 - 2007-03-10	36
2007-03-11 - 2007-03-17	30
2007-03-18 - 2007-03-24	37
2007-03-25 - 2007-03-31	43
2007-04-01 - 2007-04-07	26
2007-04-08 - 2007-04-14	23
2007-04-15 - 2007-04-21	28
2007-04-22 - 2007-04-28	39
2007-04-29 - 2007-05-05	36
2007-05-06 - 2007-05-12	43
2007-05-13 - 2007-05-19	35
2007-05-20 - 2007-05-26	48
2007-05-27 - 2007-06-02	43
2007-06-03 - 2007-06-09	29
2007-06-10 - 2007-06-16	29
2007-06-17 - 2007-06-23	31
2007-06-24 - 2007-06-30	28
2007-07-01 - 2007-07-07	23
2007-07-08 - 2007-07-14	23
2007-07-15 - 2007-07-21	26
2007-07-22 - 2007-07-28	28
2007-07-29 - 2007-08-04	34
2007-08-05 - 2007-08-11	25
2007-08-12 - 2007-08-18	29
2007-08-19 - 2007-08-25	37
2007-08-26 - 2007-09-01	36
2007-09-02 - 2007-09-08	32
2007-09-09 - 2007-09-15	34
2007-09-16 - 2007-09-22	39
2007-09-23 - 2007-09-29	25
2007-09-30 - 2007-10-06	21
2007-10-07 - 2007-10-13	25
2007-10-14 - 2007-10-20	24
2007-10-21 - 2007-10-27	28
2007-10-28 - 2007-11-03	28
2007-11-04 - 2007-11-10	32
2007-11-11 - 2007-11-17	29
2007-11-18 - 2007-11-24	25
2007-11-25 - 2007-12-01	20
2007-12-02 - 2007-12-08	19
2007-12-09 - 2007-12-15	24
2007-12-16 - 2007-12-22	20
2007-12-23 - 2007-12-29	17
2007-12-30 - 2008-01-05	20
2008-01-06 - 2008-01-12	17
2008-01-13 - 2008-01-19	11
2008-01-20 - 2008-01-26	17
2008-01-27 - 2008-02-02	15
2008-02-03 - 2008-02-09	18
2008-02-10 - 2008-02-16	22
2008-02-17 - 2008-02-23	26
2008-02-24 - 2008-03-01	32
2008-03-02 - 2008-03-08	24
2008-03-09 - 2008-03-15	29
2008-03-16 - 2008-03-22	18
2008-03-23 - 2008-03-29	24
2008-03-30 - 2008-04-05	31
2008-04-06 - 2008-04-12	27
2008-04-13 - 2008-04-19	22
2008-04-20 - 2008-04-26	31
2008-04-27 - 2008-05-03	32
2008-05-04 - 2008-05-10	34
2008-05-11 - 2008-05-17	34
2008-05-18 - 2008-05-24	38
2008-05-25 - 2008-05-31	33
2008-06-01 - 2008-06-07	35
2008-06-08 - 2008-06-14	31
2008-06-15 - 2008-06-21	35
2008-06-22 - 2008-06-28	32
2008-06-29 - 2008-07-05	16
2008-07-06 - 2008-07-12	33
2008-07-13 - 2008-07-19	24
2008-07-20 - 2008-07-26	23
2008-07-27 - 2008-08-02	29
2008-08-03 - 2008-08-09	26
2008-08-10 - 2008-08-16	30
2008-08-17 - 2008-08-23	42
2008-08-24 - 2008-08-30	32
2008-08-31 - 2008-09-06	23
2008-09-07 - 2008-09-13	36
2008-09-14 - 2008-09-20	29
2008-09-21 - 2008-09-27	22
2008-09-28 - 2008-10-04	19
2008-10-05 - 2008-10-11	21
2008-10-12 - 2008-10-18	31
2008-10-19 - 2008-10-25	28
2008-10-26 - 2008-11-01	30
2008-11-02 - 2008-11-08	30
2008-11-09 - 2008-11-15	25
2008-11-16 - 2008-11-22	21
2008-11-23 - 2008-11-29	26
2008-11-30 - 2008-12-06	22
2008-12-07 - 2008-12-13	18
2008-12-14 - 2008-12-20	14
2008-12-21 - 2008-12-27	14
2008-12-28 - 2009-01-03	19
2009-01-04 - 2009-01-10	15
2009-01-11 - 2009-01-17	19
2009-01-18 - 2009-01-24	15
2009-01-25 - 2009-01-31	24
2009-02-01 - 2009-02-07	18
2009-02-08 - 2009-02-14	22
2009-02-15 - 2009-02-21	28
2009-02-22 - 2009-02-28	28
2009-03-01 - 2009-03-07	27
2009-03-08 - 2009-03-14	30
2009-03-15 - 2009-03-21	33
2009-03-22 - 2009-03-28	32
2009-03-29 - 2009-04-04	24
2009-04-05 - 2009-04-11	28
2009-04-12 - 2009-04-18	23
2009-04-19 - 2009-04-25	35
2009-04-26 - 2009-05-02	25
2009-05-03 - 2009-05-09	32
2009-05-10 - 2009-05-16	42
2009-05-17 - 2009-05-23	30
2009-05-24 - 2009-05-30	27
2009-05-31 - 2009-06-06	24
2009-06-07 - 2009-06-13	35
2009-06-14 - 2009-06-20	28
2009-06-21 - 2009-06-27	28
2009-06-28 - 2009-07-04	19
2009-07-05 - 2009-07-11	26
2009-07-12 - 2009-07-18	18
2009-07-19 - 2009-07-25	29
2009-07-26 - 2009-08-01	26
2009-08-02 - 2009-08-08	24
2009-08-09 - 2009-08-15	25
2009-08-16 - 2009-08-22	29
2009-08-23 - 2009-08-29	29
2009-08-30 - 2009-09-05	32
2009-09-06 - 2009-09-12	27
2009-09-13 - 2009-09-19	34
2009-09-20 - 2009-09-26	31
2009-09-27 - 2009-10-03	22
2009-10-04 - 2009-10-10	24
2009-10-11 - 2009-10-17	24
2009-10-18 - 2009-10-24	20
2009-10-25 - 2009-10-31	27
2009-11-01 - 2009-11-07	27
2009-11-08 - 2009-11-14	23
2009-11-15 - 2009-11-21	20
2009-11-22 - 2009-11-28	25
2009-11-29 - 2009-12-05	25
2009-12-06 - 2009-12-12	21
2009-12-13 - 2009-12-19	23
2009-12-20 - 2009-12-26	22
2009-12-27 - 2010-01-02	21
2010-01-03 - 2010-01-09	25
2010-01-10 - 2010-01-16	16
2010-01-17 - 2010-01-23	23
2010-01-24 - 2010-01-30	22
2010-01-31 - 2010-02-06	28
2010-02-07 - 2010-02-13	24
2010-02-14 - 2010-02-20	31
2010-02-21 - 2010-02-27	32
2010-02-28 - 2010-03-06	26
2010-03-07 - 2010-03-13	33
2010-03-14 - 2010-03-20	37
2010-03-21 - 2010-03-27	35
2010-03-28 - 2010-04-03	22
2010-04-04 - 2010-04-10	28
2010-04-11 - 2010-04-17	33
2010-04-18 - 2010-04-24	32
2010-04-25 - 2010-05-01	71
2010-05-02 - 2010-05-08	40
2010-05-09 - 2010-05-15	43
2010-05-16 - 2010-05-22	33
2010-05-23 - 2010-05-29	39
2010-05-30 - 2010-06-05	46
2010-06-06 - 2010-06-12	28
2010-06-13 - 2010-06-19	28
2010-06-20 - 2010-06-26	30
2010-06-27 - 2010-07-03	19
2010-07-04 - 2010-07-10	17
2010-07-11 - 2010-07-17	26
2010-07-18 - 2010-07-24	23
2010-07-25 - 2010-07-31	26
2010-08-01 - 2010-08-07	30
2010-08-08 - 2010-08-14	27
2010-08-15 - 2010-08-21	32
2010-08-22 - 2010-08-28	31
2010-08-29 - 2010-09-04	35
2010-09-05 - 2010-09-11	30
2010-09-12 - 2010-09-18	28
2010-09-19 - 2010-09-25	28
2010-09-26 - 2010-10-02	27
2010-10-03 - 2010-10-09	29
2010-10-10 - 2010-10-16	29
2010-10-17 - 2010-10-23	28
2010-10-24 - 2010-10-30	28
2010-10-31 - 2010-11-06	28
2010-11-07 - 2010-11-13	35
2010-11-14 - 2010-11-20	27
2010-11-21 - 2010-11-27	21
2010-11-28 - 2010-12-04	23
2010-12-05 - 2010-12-11	20
2010-12-12 - 2010-12-18	18
2010-12-19 - 2010-12-25	17
2010-12-26 - 2011-01-01	16
2011-01-02 - 2011-01-08	24
2011-01-09 - 2011-01-15	21
2011-01-16 - 2011-01-22	22
2011-01-23 - 2011-01-29	23
2011-01-30 - 2011-02-05	23
2011-02-06 - 2011-02-12	23
2011-02-13 - 2011-02-19	22
2011-02-20 - 2011-02-26	27
2011-02-27 - 2011-03-05	27
2011-03-06 - 2011-03-12	29
2011-03-13 - 2011-03-19	29
2011-03-20 - 2011-03-26	25
2011-03-27 - 2011-04-02	40
2011-04-03 - 2011-04-09	33
2011-04-10 - 2011-04-16	26
2011-04-17 - 2011-04-23	26
2011-04-24 - 2011-04-30	26
2011-05-01 - 2011-05-07	28
2011-05-08 - 2011-05-14	29
2011-05-15 - 2011-05-21	39
2011-05-22 - 2011-05-28	33
2011-05-29 - 2011-06-04	47
2011-06-05 - 2011-06-11	25
2011-06-12 - 2011-06-18	38
2011-06-19 - 2011-06-25	32
2011-06-26 - 2011-07-02	33
2011-07-03 - 2011-07-09	26
2011-07-10 - 2011-07-16	23
2011-07-17 - 2011-07-23	23
2011-07-24 - 2011-07-30	31
2011-07-31 - 2011-08-06	29
2011-08-07 - 2011-08-13	26
2011-08-14 - 2011-08-20	31
2011-08-21 - 2011-08-27	33
2011-08-28 - 2011-09-03	39
2011-09-04 - 2011-09-10	35
2011-09-11 - 2011-09-17	34
2011-09-18 - 2011-09-24	34
2011-09-25 - 2011-10-01	26
2011-10-02 - 2011-10-08	22
2011-10-09 - 2011-10-15	31
2011-10-16 - 2011-10-22	33
2011-10-23 - 2011-10-29	31
2011-10-30 - 2011-11-05	29
2011-11-06 - 2011-11-12	28
2011-11-13 - 2011-11-19	25
2011-11-20 - 2011-11-26	25
2011-11-27 - 2011-12-03	24
2011-12-04 - 2011-12-10	23
2011-12-11 - 2011-12-17	24
2011-12-18 - 2011-12-24	24
2011-12-25 - 2011-12-31	31
2012-01-01 - 2012-01-07	21
2012-01-08 - 2012-01-14	28
2012-01-15 - 2012-01-21	23
2012-01-22 - 2012-01-28	24
2012-01-29 - 2012-02-04	24
2012-02-05 - 2012-02-11	27
2012-02-12 - 2012-02-18	26
2012-02-19 - 2012-02-25	28
2012-02-26 - 2012-03-03	27
2012-03-04 - 2012-03-10	25
2012-03-11 - 2012-03-17	28
2012-03-18 - 2012-03-24	27
2012-03-25 - 2012-03-31	40
2012-04-01 - 2012-04-07	40
2012-04-08 - 2012-04-14	27
2012-04-15 - 2012-04-21	33
2012-04-22 - 2012-04-28	34
2012-04-29 - 2012-05-05	37
2012-05-06 - 2012-05-12	36
2012-05-13 - 2012-05-19	37
2012-05-20 - 2012-05-26	38
2012-05-27 - 2012-06-02	51
2012-06-03 - 2012-06-09	34
2012-06-10 - 2012-06-16	31
2012-06-17 - 2012-06-23	28
2012-06-24 - 2012-06-30	29
2012-07-01 - 2012-07-07	26
2012-07-08 - 2012-07-14	25
2012-07-15 - 2012-07-21	23
2012-07-22 - 2012-07-28	28
2012-07-29 - 2012-08-04	30
2012-08-05 - 2012-08-11	31
2012-08-12 - 2012-08-18	46
2012-08-19 - 2012-08-25	41
2012-08-26 - 2012-09-01	41
2012-09-02 - 2012-09-08	35
2012-09-09 - 2012-09-15	40
2012-09-16 - 2012-09-22	35
2012-09-23 - 2012-09-29	26
2012-09-30 - 2012-10-06	24
2012-10-07 - 2012-10-13	29
2012-10-14 - 2012-10-20	27
2012-10-21 - 2012-10-27	31
2012-10-28 - 2012-11-03	27
2012-11-04 - 2012-11-10	27
2012-11-11 - 2012-11-17	28
2012-11-18 - 2012-11-24	31
2012-11-25 - 2012-12-01	33
2012-12-02 - 2012-12-08	30
2012-12-09 - 2012-12-15	25
2012-12-16 - 2012-12-22	29
2012-12-23 - 2012-12-29	24
2012-12-30 - 2013-01-05	29
2013-01-06 - 2013-01-12	29
2013-01-13 - 2013-01-19	27
2013-01-20 - 2013-01-26	26
2013-01-27 - 2013-02-02	28
2013-02-03 - 2013-02-09	23
2013-02-10 - 2013-02-16	28
2013-02-17 - 2013-02-23	25
2013-02-24 - 2013-03-02	26
2013-03-03 - 2013-03-09	26
2013-03-10 - 2013-03-16	29
2013-03-17 - 2013-03-23	33
2013-03-24 - 2013-03-30	28
2013-03-31 - 2013-04-06	31
2013-04-07 - 2013-04-13	28
2013-04-14 - 2013-04-20	28
2013-04-21 - 2013-04-27	29
2013-04-28 - 2013-05-04	32
2013-05-05 - 2013-05-11	34
2013-05-12 - 2013-05-18	29
2013-05-19 - 2013-05-25	31
2013-05-26 - 2013-06-01	39
2013-06-02 - 2013-06-08	30
2013-06-09 - 2013-06-15	31
2013-06-16 - 2013-06-22	27
2013-06-23 - 2013-06-29	26
2013-06-30 - 2013-07-06	25
2013-07-07 - 2013-07-13	25
2013-07-14 - 2013-07-20	28
2013-07-21 - 2013-07-27	27
2013-07-28 - 2013-08-03	39
2013-08-04 - 2013-08-10	30
2013-08-11 - 2013-08-17	35
2013-08-18 - 2013-08-24	34
2013-08-25 - 2013-08-31	35
2013-09-01 - 2013-09-07	34
2013-09-08 - 2013-09-14	31
2013-09-15 - 2013-09-21	28
2013-09-22 - 2013-09-28	30
2013-09-29 - 2013-10-05	25
2013-10-06 - 2013-10-12	22
2013-10-13 - 2013-10-19	29
2013-10-20 - 2013-10-26	33
2013-10-27 - 2013-11-02	27
2013-11-03 - 2013-11-09	30
2013-11-10 - 2013-11-16	27
2013-11-17 - 2013-11-23	25
2013-11-24 - 2013-11-30	26
2013-12-01 - 2013-12-07	29
2013-12-08 - 2013-12-14	22
2013-12-15 - 2013-12-21	29
2013-12-22 - 2013-12-28	26
2013-12-29 - 2014-01-04	33
2014-01-05 - 2014-01-11	33
2014-01-12 - 2014-01-18	25
2014-01-19 - 2014-01-25	24
2014-01-26 - 2014-02-01	25
2014-02-02 - 2014-02-08	26
2014-02-09 - 2014-02-15	27
2014-02-16 - 2014-02-22	26
2014-02-23 - 2014-03-01	27
2014-03-02 - 2014-03-08	27
2014-03-09 - 2014-03-15	31
2014-03-16 - 2014-03-22	35
2014-03-23 - 2014-03-29	31
2014-03-30 - 2014-04-05	31
2014-04-06 - 2014-04-12	34
2014-04-13 - 2014-04-19	30
2014-04-20 - 2014-04-26	30
2014-04-27 - 2014-05-03	32
2014-05-04 - 2014-05-10	36
2014-05-11 - 2014-05-17	32
2014-05-18 - 2014-05-24	30
2014-05-25 - 2014-05-31	40
2014-06-01 - 2014-06-07	32
2014-06-08 - 2014-06-14	33
2014-06-15 - 2014-06-21	32
2014-06-22 - 2014-06-28	30
2014-06-29 - 2014-07-05	27
2014-07-06 - 2014-07-12	27
2014-07-13 - 2014-07-19	28
2014-07-20 - 2014-07-26	33
2014-07-27 - 2014-08-02	28
2014-08-03 - 2014-08-09	31
2014-08-10 - 2014-08-16	31
2014-08-17 - 2014-08-23	32
2014-08-24 - 2014-08-30	30
2014-08-31 - 2014-09-06	36
2014-09-07 - 2014-09-13	34
2014-09-14 - 2014-09-20	33
2014-09-21 - 2014-09-27	30
2014-09-28 - 2014-10-04	34
2014-10-05 - 2014-10-11	29
2014-10-12 - 2014-10-18	30
2014-10-19 - 2014-10-25	30
2014-10-26 - 2014-11-01
Top subregions for tobacco
Subregion	tobacco
Northern Territory	100
Australian Capital Territory	72
Tasmania	71
New South Wales	68
Victoria	63
Queensland	62
South Australia	57
Western Australia	54
Top cities for tobacco
City	tobacco
Melbourne	100
Sydney	100
Brisbane	94
Canberra	86
Adelaide	81
Perth	81
Top searches for tobacco
tobacco australia	100
smoking tobacco	55
smoking	55
british tobacco	35
tobacco in australia	35
british american tobacco	30
cigarettes	25
what is tobacco	20
tobacco effects	20
tobacco pipe	20
tobacco station	20
australian tobacco	15
effects of tobacco	15
tobacco online	15
tobacco use	15
tobacco shop	15
imperial tobacco	15
tabacco	15
tobacco control	10
rolling tobacco	10
shisha tobacco	10
tobacco laws	10
shisha	10
chewing tobacco	10
tobacco plant	10
tobacconist	10
tobacco act	10
tobacco tax	10
tobacco industry	10
tobacco pouch	10
tobacco products	5
tobacco pipes	5
tobacco companies	5
effects of smoking	5
tobacco prices	5
tobacco statistics	5
tobacco seeds	5
tobacco growing	5
tobacco facts	5
tobacco advertising	5
tobacco plain packaging	5
tobacco history	5
tobacco road	5
champion tobacco	5
winfield	5
winfield tobacco	5
imperial tobacco australia	5
no tobacco day	5
hookah tobacco	5
cheap tobacco	5
Rising searches for tobacco
tobacco online	Breakout
tobacco pipe	Breakout
tobacco shop	Breakout
tobacco station	Breakout
tobacco in australia	+300%
tobacco australia	+160%
cigarettes	+100%
british tobacco	+70%
british american tobacco	+60%
what is tobacco	+60%
