# Supplementary material for: Information Seeking Regarding Tobacco and Lung Cancer: Effects of Seasonality
Source: PLoS One. 2015 Mar 17;10(3):e0117938. doi: 10.1371/journal.pone.0117938 (PMC4364309; doi:10.1371/journal.pone.0117938)
Supplement: S1 Dataset — (ZIP) [file pone.0117938.s012.zip › Dataset S1/tobacco-canada.csv]

Web Search interest: tobacco
Canada; 2004 - present
Interest over time
Week	tobacco
2004-01-04 - 2004-01-10	78
2004-01-11 - 2004-01-17	81
2004-01-18 - 2004-01-24	86
2004-01-25 - 2004-01-31	66
2004-02-01 - 2004-02-07	81
2004-02-08 - 2004-02-14	85
2004-02-15 - 2004-02-21	57
2004-02-22 - 2004-02-28	72
2004-02-29 - 2004-03-06	64
2004-03-07 - 2004-03-13	70
2004-03-14 - 2004-03-20	58
2004-03-21 - 2004-03-27	96
2004-03-28 - 2004-04-03	59
2004-04-04 - 2004-04-10	55
2004-04-11 - 2004-04-17	49
2004-04-18 - 2004-04-24	88
2004-04-25 - 2004-05-01	85
2004-05-02 - 2004-05-08	63
2004-05-09 - 2004-05-15	75
2004-05-16 - 2004-05-22	82
2004-05-23 - 2004-05-29	55
2004-05-30 - 2004-06-05	64
2004-06-06 - 2004-06-12	63
2004-06-13 - 2004-06-19	55
2004-06-20 - 2004-06-26	45
2004-06-27 - 2004-07-03	41
2004-07-04 - 2004-07-10	59
2004-07-11 - 2004-07-17	44
2004-07-18 - 2004-07-24	32
2004-07-25 - 2004-07-31	41
2004-08-01 - 2004-08-07	29
2004-08-08 - 2004-08-14	37
2004-08-15 - 2004-08-21	59
2004-08-22 - 2004-08-28	41
2004-08-29 - 2004-09-04	49
2004-09-05 - 2004-09-11	43
2004-09-12 - 2004-09-18	48
2004-09-19 - 2004-09-25	79
2004-09-26 - 2004-10-02	69
2004-10-03 - 2004-10-09	73
2004-10-10 - 2004-10-16	49
2004-10-17 - 2004-10-23	59
2004-10-24 - 2004-10-30	65
2004-10-31 - 2004-11-06	60
2004-11-07 - 2004-11-13	44
2004-11-14 - 2004-11-20	80
2004-11-21 - 2004-11-27	100
2004-11-28 - 2004-12-04	67
2004-12-05 - 2004-12-11	56
2004-12-12 - 2004-12-18	57
2004-12-19 - 2004-12-25	46
2004-12-26 - 2005-01-01	28
2005-01-02 - 2005-01-08	47
2005-01-09 - 2005-01-15	74
2005-01-16 - 2005-01-22	72
2005-01-23 - 2005-01-29	57
2005-01-30 - 2005-02-05	72
2005-02-06 - 2005-02-12	59
2005-02-13 - 2005-02-19	63
2005-02-20 - 2005-02-26	71
2005-02-27 - 2005-03-05	88
2005-03-06 - 2005-03-12	50
2005-03-13 - 2005-03-19	68
2005-03-20 - 2005-03-26	59
2005-03-27 - 2005-04-02	54
2005-04-03 - 2005-04-09	61
2005-04-10 - 2005-04-16	79
2005-04-17 - 2005-04-23	77
2005-04-24 - 2005-04-30	48
2005-05-01 - 2005-05-07	50
2005-05-08 - 2005-05-14	70
2005-05-15 - 2005-05-21	57
2005-05-22 - 2005-05-28	52
2005-05-29 - 2005-06-04	60
2005-06-05 - 2005-06-11	80
2005-06-12 - 2005-06-18	46
2005-06-19 - 2005-06-25	54
2005-06-26 - 2005-07-02	38
2005-07-03 - 2005-07-09	36
2005-07-10 - 2005-07-16	49
2005-07-17 - 2005-07-23	45
2005-07-24 - 2005-07-30	25
2005-07-31 - 2005-08-06	38
2005-08-07 - 2005-08-13	40
2005-08-14 - 2005-08-20	33
2005-08-21 - 2005-08-27	44
2005-08-28 - 2005-09-03	36
2005-09-04 - 2005-09-10	36
2005-09-11 - 2005-09-17	44
2005-09-18 - 2005-09-24	44
2005-09-25 - 2005-10-01	59
2005-10-02 - 2005-10-08	56
2005-10-09 - 2005-10-15	59
2005-10-16 - 2005-10-22	57
2005-10-23 - 2005-10-29	65
2005-10-30 - 2005-11-05	66
2005-11-06 - 2005-11-12	55
2005-11-13 - 2005-11-19	64
2005-11-20 - 2005-11-26	65
2005-11-27 - 2005-12-03	67
2005-12-04 - 2005-12-10	58
2005-12-11 - 2005-12-17	50
2005-12-18 - 2005-12-24	42
2005-12-25 - 2005-12-31	36
2006-01-01 - 2006-01-07	47
2006-01-08 - 2006-01-14	51
2006-01-15 - 2006-01-21	49
2006-01-22 - 2006-01-28	51
2006-01-29 - 2006-02-04	48
2006-02-05 - 2006-02-11	54
2006-02-12 - 2006-02-18	52
2006-02-19 - 2006-02-25	66
2006-02-26 - 2006-03-04	60
2006-03-05 - 2006-03-11	52
2006-03-12 - 2006-03-18	44
2006-03-19 - 2006-03-25	60
2006-03-26 - 2006-04-01	70
2006-04-02 - 2006-04-08	69
2006-04-09 - 2006-04-15	63
2006-04-16 - 2006-04-22	44
2006-04-23 - 2006-04-29	58
2006-04-30 - 2006-05-06	47
2006-05-07 - 2006-05-13	48
2006-05-14 - 2006-05-20	56
2006-05-21 - 2006-05-27	66
2006-05-28 - 2006-06-03	87
2006-06-04 - 2006-06-10	51
2006-06-11 - 2006-06-17	43
2006-06-18 - 2006-06-24	42
2006-06-25 - 2006-07-01	40
2006-07-02 - 2006-07-08	46
2006-07-09 - 2006-07-15	39
2006-07-16 - 2006-07-22	35
2006-07-23 - 2006-07-29	37
2006-07-30 - 2006-08-05	39
2006-08-06 - 2006-08-12	28
2006-08-13 - 2006-08-19	34
2006-08-20 - 2006-08-26	40
2006-08-27 - 2006-09-02	38
2006-09-03 - 2006-09-09	35
2006-09-10 - 2006-09-16	55
2006-09-17 - 2006-09-23	37
2006-09-24 - 2006-09-30	53
2006-10-01 - 2006-10-07	51
2006-10-08 - 2006-10-14	45
2006-10-15 - 2006-10-21	49
2006-10-22 - 2006-10-28	42
2006-10-29 - 2006-11-04	49
2006-11-05 - 2006-11-11	48
2006-11-12 - 2006-11-18	44
2006-11-19 - 2006-11-25	42
2006-11-26 - 2006-12-02	45
2006-12-03 - 2006-12-09	49
2006-12-10 - 2006-12-16	37
2006-12-17 - 2006-12-23	41
2006-12-24 - 2006-12-30	28
2006-12-31 - 2007-01-06	27
2007-01-07 - 2007-01-13	47
2007-01-14 - 2007-01-20	48
2007-01-21 - 2007-01-27	40
2007-01-28 - 2007-02-03	47
2007-02-04 - 2007-02-10	33
2007-02-11 - 2007-02-17	41
2007-02-18 - 2007-02-24	45
2007-02-25 - 2007-03-03	45
2007-03-04 - 2007-03-10	48
2007-03-11 - 2007-03-17	50
2007-03-18 - 2007-03-24	59
2007-03-25 - 2007-03-31	55
2007-04-01 - 2007-04-07	40
2007-04-08 - 2007-04-14	41
2007-04-15 - 2007-04-21	32
2007-04-22 - 2007-04-28	43
2007-04-29 - 2007-05-05	48
2007-05-06 - 2007-05-12	34
2007-05-13 - 2007-05-19	42
2007-05-20 - 2007-05-26	43
2007-05-27 - 2007-06-02	48
2007-06-03 - 2007-06-09	44
2007-06-10 - 2007-06-16	44
2007-06-17 - 2007-06-23	32
2007-06-24 - 2007-06-30	33
2007-07-01 - 2007-07-07	32
2007-07-08 - 2007-07-14	42
2007-07-15 - 2007-07-21	30
2007-07-22 - 2007-07-28	33
2007-07-29 - 2007-08-04	31
2007-08-05 - 2007-08-11	34
2007-08-12 - 2007-08-18	28
2007-08-19 - 2007-08-25	33
2007-08-26 - 2007-09-01	27
2007-09-02 - 2007-09-08	29
2007-09-09 - 2007-09-15	41
2007-09-16 - 2007-09-22	33
2007-09-23 - 2007-09-29	33
2007-09-30 - 2007-10-06	42
2007-10-07 - 2007-10-13	28
2007-10-14 - 2007-10-20	33
2007-10-21 - 2007-10-27	37
2007-10-28 - 2007-11-03	42
2007-11-04 - 2007-11-10	40
2007-11-11 - 2007-11-17	44
2007-11-18 - 2007-11-24	45
2007-11-25 - 2007-12-01	47
2007-12-02 - 2007-12-08	42
2007-12-09 - 2007-12-15	46
2007-12-16 - 2007-12-22	32
2007-12-23 - 2007-12-29	18
2007-12-30 - 2008-01-05	25
2008-01-06 - 2008-01-12	44
2008-01-13 - 2008-01-19	45
2008-01-20 - 2008-01-26	36
2008-01-27 - 2008-02-02	43
2008-02-03 - 2008-02-09	52
2008-02-10 - 2008-02-16	45
2008-02-17 - 2008-02-23	40
2008-02-24 - 2008-03-01	37
2008-03-02 - 2008-03-08	37
2008-03-09 - 2008-03-15	46
2008-03-16 - 2008-03-22	36
2008-03-23 - 2008-03-29	46
2008-03-30 - 2008-04-05	50
2008-04-06 - 2008-04-12	46
2008-04-13 - 2008-04-19	39
2008-04-20 - 2008-04-26	38
2008-04-27 - 2008-05-03	38
2008-05-04 - 2008-05-10	36
2008-05-11 - 2008-05-17	43
2008-05-18 - 2008-05-24	36
2008-05-25 - 2008-05-31	49
2008-06-01 - 2008-06-07	45
2008-06-08 - 2008-06-14	34
2008-06-15 - 2008-06-21	33
2008-06-22 - 2008-06-28	34
2008-06-29 - 2008-07-05	33
2008-07-06 - 2008-07-12	35
2008-07-13 - 2008-07-19	39
2008-07-20 - 2008-07-26	32
2008-07-27 - 2008-08-02	41
2008-08-03 - 2008-08-09	25
2008-08-10 - 2008-08-16	35
2008-08-17 - 2008-08-23	28
2008-08-24 - 2008-08-30	24
2008-08-31 - 2008-09-06	31
2008-09-07 - 2008-09-13	33
2008-09-14 - 2008-09-20	30
2008-09-21 - 2008-09-27	32
2008-09-28 - 2008-10-04	33
2008-10-05 - 2008-10-11	38
2008-10-12 - 2008-10-18	35
2008-10-19 - 2008-10-25	38
2008-10-26 - 2008-11-01	38
2008-11-02 - 2008-11-08	39
2008-11-09 - 2008-11-15	36
2008-11-16 - 2008-11-22	44
2008-11-23 - 2008-11-29	34
2008-11-30 - 2008-12-06	36
2008-12-07 - 2008-12-13	37
2008-12-14 - 2008-12-20	28
2008-12-21 - 2008-12-27	23
2008-12-28 - 2009-01-03	22
2009-01-04 - 2009-01-10	37
2009-01-11 - 2009-01-17	39
2009-01-18 - 2009-01-24	39
2009-01-25 - 2009-01-31	37
2009-02-01 - 2009-02-07	35
2009-02-08 - 2009-02-14	39
2009-02-15 - 2009-02-21	37
2009-02-22 - 2009-02-28	44
2009-03-01 - 2009-03-07	43
2009-03-08 - 2009-03-14	44
2009-03-15 - 2009-03-21	38
2009-03-22 - 2009-03-28	51
2009-03-29 - 2009-04-04	38
2009-04-05 - 2009-04-11	42
2009-04-12 - 2009-04-18	42
2009-04-19 - 2009-04-25	44
2009-04-26 - 2009-05-02	37
2009-05-03 - 2009-05-09	38
2009-05-10 - 2009-05-16	37
2009-05-17 - 2009-05-23	38
2009-05-24 - 2009-05-30	48
2009-05-31 - 2009-06-06	40
2009-06-07 - 2009-06-13	46
2009-06-14 - 2009-06-20	35
2009-06-21 - 2009-06-27	34
2009-06-28 - 2009-07-04	27
2009-07-05 - 2009-07-11	29
2009-07-12 - 2009-07-18	34
2009-07-19 - 2009-07-25	33
2009-07-26 - 2009-08-01	36
2009-08-02 - 2009-08-08	34
2009-08-09 - 2009-08-15	26
2009-08-16 - 2009-08-22	34
2009-08-23 - 2009-08-29	38
2009-08-30 - 2009-09-05	32
2009-09-06 - 2009-09-12	37
2009-09-13 - 2009-09-19	35
2009-09-20 - 2009-09-26	41
2009-09-27 - 2009-10-03	41
2009-10-04 - 2009-10-10	35
2009-10-11 - 2009-10-17	45
2009-10-18 - 2009-10-24	35
2009-10-25 - 2009-10-31	43
2009-11-01 - 2009-11-07	40
2009-11-08 - 2009-11-14	41
2009-11-15 - 2009-11-21	43
2009-11-22 - 2009-11-28	48
2009-11-29 - 2009-12-05	38
2009-12-06 - 2009-12-12	38
2009-12-13 - 2009-12-19	34
2009-12-20 - 2009-12-26	30
2009-12-27 - 2010-01-02	28
2010-01-03 - 2010-01-09	35
2010-01-10 - 2010-01-16	39
2010-01-17 - 2010-01-23	48
2010-01-24 - 2010-01-30	44
2010-01-31 - 2010-02-06	39
2010-02-07 - 2010-02-13	35
2010-02-14 - 2010-02-20	37
2010-02-21 - 2010-02-27	47
2010-02-28 - 2010-03-06	40
2010-03-07 - 2010-03-13	51
2010-03-14 - 2010-03-20	42
2010-03-21 - 2010-03-27	48
2010-03-28 - 2010-04-03	48
2010-04-04 - 2010-04-10	43
2010-04-11 - 2010-04-17	39
2010-04-18 - 2010-04-24	38
2010-04-25 - 2010-05-01	43
2010-05-02 - 2010-05-08	37
2010-05-09 - 2010-05-15	39
2010-05-16 - 2010-05-22	43
2010-05-23 - 2010-05-29	42
2010-05-30 - 2010-06-05	38
2010-06-06 - 2010-06-12	47
2010-06-13 - 2010-06-19	34
2010-06-20 - 2010-06-26	32
2010-06-27 - 2010-07-03	35
2010-07-04 - 2010-07-10	38
2010-07-11 - 2010-07-17	42
2010-07-18 - 2010-07-24	32
2010-07-25 - 2010-07-31	37
2010-08-01 - 2010-08-07	40
2010-08-08 - 2010-08-14	41
2010-08-15 - 2010-08-21	33
2010-08-22 - 2010-08-28	36
2010-08-29 - 2010-09-04	31
2010-09-05 - 2010-09-11	30
2010-09-12 - 2010-09-18	39
2010-09-19 - 2010-09-25	35
2010-09-26 - 2010-10-02	34
2010-10-03 - 2010-10-09	39
2010-10-10 - 2010-10-16	41
2010-10-17 - 2010-10-23	45
2010-10-24 - 2010-10-30	36
2010-10-31 - 2010-11-06	40
2010-11-07 - 2010-11-13	35
2010-11-14 - 2010-11-20	36
2010-11-21 - 2010-11-27	43
2010-11-28 - 2010-12-04	40
2010-12-05 - 2010-12-11	43
2010-12-12 - 2010-12-18	39
2010-12-19 - 2010-12-25	26
2010-12-26 - 2011-01-01	31
2011-01-02 - 2011-01-08	32
2011-01-09 - 2011-01-15	37
2011-01-16 - 2011-01-22	39
2011-01-23 - 2011-01-29	33
2011-01-30 - 2011-02-05	34
2011-02-06 - 2011-02-12	34
2011-02-13 - 2011-02-19	36
2011-02-20 - 2011-02-26	38
2011-02-27 - 2011-03-05	34
2011-03-06 - 2011-03-12	35
2011-03-13 - 2011-03-19	30
2011-03-20 - 2011-03-26	30
2011-03-27 - 2011-04-02	35
2011-04-03 - 2011-04-09	41
2011-04-10 - 2011-04-16	37
2011-04-17 - 2011-04-23	33
2011-04-24 - 2011-04-30	31
2011-05-01 - 2011-05-07	35
2011-05-08 - 2011-05-14	34
2011-05-15 - 2011-05-21	33
2011-05-22 - 2011-05-28	37
2011-05-29 - 2011-06-04	35
2011-06-05 - 2011-06-11	32
2011-06-12 - 2011-06-18	36
2011-06-19 - 2011-06-25	30
2011-06-26 - 2011-07-02	30
2011-07-03 - 2011-07-09	27
2011-07-10 - 2011-07-16	29
2011-07-17 - 2011-07-23	29
2011-07-24 - 2011-07-30	34
2011-07-31 - 2011-08-06	25
2011-08-07 - 2011-08-13	33
2011-08-14 - 2011-08-20	32
2011-08-21 - 2011-08-27	30
2011-08-28 - 2011-09-03	26
2011-09-04 - 2011-09-10	25
2011-09-11 - 2011-09-17	31
2011-09-18 - 2011-09-24	28
2011-09-25 - 2011-10-01	33
2011-10-02 - 2011-10-08	34
2011-10-09 - 2011-10-15	32
2011-10-16 - 2011-10-22	36
2011-10-23 - 2011-10-29	38
2011-10-30 - 2011-11-05	33
2011-11-06 - 2011-11-12	35
2011-11-13 - 2011-11-19	33
2011-11-20 - 2011-11-26	33
2011-11-27 - 2011-12-03	27
2011-12-04 - 2011-12-10	34
2011-12-11 - 2011-12-17	34
2011-12-18 - 2011-12-24	28
2011-12-25 - 2011-12-31	20
2012-01-01 - 2012-01-07	29
2012-01-08 - 2012-01-14	31
2012-01-15 - 2012-01-21	40
2012-01-22 - 2012-01-28	31
2012-01-29 - 2012-02-04	37
2012-02-05 - 2012-02-11	35
2012-02-12 - 2012-02-18	34
2012-02-19 - 2012-02-25	34
2012-02-26 - 2012-03-03	34
2012-03-04 - 2012-03-10	31
2012-03-11 - 2012-03-17	38
2012-03-18 - 2012-03-24	35
2012-03-25 - 2012-03-31	35
2012-04-01 - 2012-04-07	40
2012-04-08 - 2012-04-14	39
2012-04-15 - 2012-04-21	40
2012-04-22 - 2012-04-28	29
2012-04-29 - 2012-05-05	37
2012-05-06 - 2012-05-12	41
2012-05-13 - 2012-05-19	33
2012-05-20 - 2012-05-26	35
2012-05-27 - 2012-06-02	40
2012-06-03 - 2012-06-09	38
2012-06-10 - 2012-06-16	37
2012-06-17 - 2012-06-23	33
2012-06-24 - 2012-06-30	26
2012-07-01 - 2012-07-07	32
2012-07-08 - 2012-07-14	35
2012-07-15 - 2012-07-21	30
2012-07-22 - 2012-07-28	37
2012-07-29 - 2012-08-04	31
2012-08-05 - 2012-08-11	28
2012-08-12 - 2012-08-18	36
2012-08-19 - 2012-08-25	31
2012-08-26 - 2012-09-01	33
2012-09-02 - 2012-09-08	38
2012-09-09 - 2012-09-15	33
2012-09-16 - 2012-09-22	32
2012-09-23 - 2012-09-29	38
2012-09-30 - 2012-10-06	35
2012-10-07 - 2012-10-13	39
2012-10-14 - 2012-10-20	33
2012-10-21 - 2012-10-27	35
2012-10-28 - 2012-11-03	35
2012-11-04 - 2012-11-10	35
2012-11-11 - 2012-11-17	33
2012-11-18 - 2012-11-24	39
2012-11-25 - 2012-12-01	36
2012-12-02 - 2012-12-08	35
2012-12-09 - 2012-12-15	33
2012-12-16 - 2012-12-22	33
2012-12-23 - 2012-12-29	28
2012-12-30 - 2013-01-05	29
2013-01-06 - 2013-01-12	35
2013-01-13 - 2013-01-19	35
2013-01-20 - 2013-01-26	40
2013-01-27 - 2013-02-02	34
2013-02-03 - 2013-02-09	38
2013-02-10 - 2013-02-16	36
2013-02-17 - 2013-02-23	35
2013-02-24 - 2013-03-02	33
2013-03-03 - 2013-03-09	38
2013-03-10 - 2013-03-16	34
2013-03-17 - 2013-03-23	40
2013-03-24 - 2013-03-30	34
2013-03-31 - 2013-04-06	39
2013-04-07 - 2013-04-13	39
2013-04-14 - 2013-04-20	34
2013-04-21 - 2013-04-27	39
2013-04-28 - 2013-05-04	40
2013-05-05 - 2013-05-11	40
2013-05-12 - 2013-05-18	37
2013-05-19 - 2013-05-25	38
2013-05-26 - 2013-06-01	37
2013-06-02 - 2013-06-08	42
2013-06-09 - 2013-06-15	39
2013-06-16 - 2013-06-22	34
2013-06-23 - 2013-06-29	39
2013-06-30 - 2013-07-06	33
2013-07-07 - 2013-07-13	33
2013-07-14 - 2013-07-20	30
2013-07-21 - 2013-07-27	36
2013-07-28 - 2013-08-03	35
2013-08-04 - 2013-08-10	35
2013-08-11 - 2013-08-17	34
2013-08-18 - 2013-08-24	33
2013-08-25 - 2013-08-31	44
2013-09-01 - 2013-09-07	33
2013-09-08 - 2013-09-14	37
2013-09-15 - 2013-09-21	35
2013-09-22 - 2013-09-28	36
2013-09-29 - 2013-10-05	40
2013-10-06 - 2013-10-12	36
2013-10-13 - 2013-10-19	38
2013-10-20 - 2013-10-26	38
2013-10-27 - 2013-11-02	34
2013-11-03 - 2013-11-09	37
2013-11-10 - 2013-11-16	37
2013-11-17 - 2013-11-23	39
2013-11-24 - 2013-11-30	37
2013-12-01 - 2013-12-07	39
2013-12-08 - 2013-12-14	38
2013-12-15 - 2013-12-21	32
2013-12-22 - 2013-12-28	26
2013-12-29 - 2014-01-04	30
2014-01-05 - 2014-01-11	35
2014-01-12 - 2014-01-18	36
2014-01-19 - 2014-01-25	41
2014-01-26 - 2014-02-01	50
2014-02-02 - 2014-02-08	40
2014-02-09 - 2014-02-15	40
2014-02-16 - 2014-02-22	38
2014-02-23 - 2014-03-01	42
2014-03-02 - 2014-03-08	40
2014-03-09 - 2014-03-15	38
2014-03-16 - 2014-03-22	42
2014-03-23 - 2014-03-29	43
2014-03-30 - 2014-04-05	45
2014-04-06 - 2014-04-12	44
2014-04-13 - 2014-04-19	40
2014-04-20 - 2014-04-26	35
2014-04-27 - 2014-05-03	44
2014-05-04 - 2014-05-10	44
2014-05-11 - 2014-05-17	39
2014-05-18 - 2014-05-24	33
2014-05-25 - 2014-05-31	48
2014-06-01 - 2014-06-07	40
2014-06-08 - 2014-06-14	39
2014-06-15 - 2014-06-21	45
2014-06-22 - 2014-06-28	36
2014-06-29 - 2014-07-05	32
2014-07-06 - 2014-07-12	37
2014-07-13 - 2014-07-19	39
2014-07-20 - 2014-07-26	42
2014-07-27 - 2014-08-02	34
2014-08-03 - 2014-08-09	37
2014-08-10 - 2014-08-16	36
2014-08-17 - 2014-08-23	35
2014-08-24 - 2014-08-30	34
2014-08-31 - 2014-09-06	34
2014-09-07 - 2014-09-13	40
2014-09-14 - 2014-09-20	32
2014-09-21 - 2014-09-27	37
2014-09-28 - 2014-10-04	39
2014-10-05 - 2014-10-11	37
2014-10-12 - 2014-10-18	40
2014-10-19 - 2014-10-25	37
2014-10-26 - 2014-11-01
Top subregions for tobacco
Subregion	tobacco
Northwest Territories	100
Saskatchewan	74
Ontario	69
Prince Edward Island	64
British Columbia	61
Alberta	61
Nova Scotia	60
Manitoba	58
New Brunswick	54
Newfoundland and Labrador	40
Quebec	33
Nunavut	0
Yukon Territory	0
Top cities for tobacco
City	tobacco
Brantford	100
Guelph	83
Ottawa	82
Thunder Bay	81
Regina	81
Newmarket	77
Victoria	75
Waterloo	75
London	75
Kingston	71
Toronto	70
Fredericton	70
Saskatoon	70
Vancouver	68
Halifax	68
Top searches for tobacco
tobacco canada	100
chewing tobacco	65
smoking	50
smoking tobacco	50
imperial	45
imperial tobacco	45
tobacco pipe	40
cigarettes	35
ontario tobacco	30
tobacco smoke	30
canadian tobacco	25
tobacco effects	25
chew tobacco	20
chew	20
what is tobacco	20
tobacco use	20
tobacco control	15
tobacco shop	15
effects of tobacco	15
tabacco	15
tobacco act	15
imperial tobacco canada	15
tobacco pipes	15
shisha tobacco	15
nicotine	15
shisha	15
tobacco tax	15
smokeless tobacco	15
tobacco road	10
tobacco facts	10
tobacco companies	10
hookah tobacco	10
tobacco industry	10
hookah	10
skoal	10
tobacco plant	10
snuff tobacco	10
skoal tobacco	10
tobacco laws	10
snuff	10
health canada tobacco	10
dip tobacco	5
rolling tobacco	5
tobacco review	5
big tobacco	5
british american tobacco	5
chewing tobacco effects	5
tobacco advertising	5
copenhagen tobacco	5
tobacco leaf	5
Rising searches for tobacco
chew tobacco	Breakout
shisha tobacco	Breakout
tobacco shop	Breakout
chew	+300%
what is tobacco	+170%
chewing tobacco	+150%
tobacco smoke	+130%
nicotine	+120%
tobacco pipe	+110%
tobacco pipes	+100%
