# Supplementary material for: Information Seeking Regarding Tobacco and Lung Cancer: Effects of Seasonality
Source: PLoS One. 2015 Mar 17;10(3):e0117938. doi: 10.1371/journal.pone.0117938 (PMC4364309; doi:10.1371/journal.pone.0117938)
Supplement: S1 Dataset — (ZIP) [file pone.0117938.s012.zip › Dataset S1/tobacco-china-en.csv]

Web Search interest: 烟草
China; 2004 - present
Interest over time
Week	烟草
2004-01-04 - 2004-01-10	8
2004-01-11 - 2004-01-17	7
2004-01-18 - 2004-01-24	3
2004-01-25 - 2004-01-31	6
2004-02-01 - 2004-02-07	8
2004-02-08 - 2004-02-14	9
2004-02-15 - 2004-02-21	9
2004-02-22 - 2004-02-28	9
2004-02-29 - 2004-03-06	8
2004-03-07 - 2004-03-13	9
2004-03-14 - 2004-03-20	8
2004-03-21 - 2004-03-27	8
2004-03-28 - 2004-04-03	7
2004-04-04 - 2004-04-10	11
2004-04-11 - 2004-04-17	5
2004-04-18 - 2004-04-24	8
2004-04-25 - 2004-05-01	6
2004-05-02 - 2004-05-08	6
2004-05-09 - 2004-05-15	9
2004-05-16 - 2004-05-22	9
2004-05-23 - 2004-05-29	9
2004-05-30 - 2004-06-05	9
2004-06-06 - 2004-06-12	9
2004-06-13 - 2004-06-19	7
2004-06-20 - 2004-06-26	8
2004-06-27 - 2004-07-03	8
2004-07-04 - 2004-07-10	9
2004-07-11 - 2004-07-17	8
2004-07-18 - 2004-07-24	8
2004-07-25 - 2004-07-31	7
2004-08-01 - 2004-08-07	7
2004-08-08 - 2004-08-14	7
2004-08-15 - 2004-08-21	7
2004-08-22 - 2004-08-28	8
2004-08-29 - 2004-09-04	8
2004-09-05 - 2004-09-11	7
2004-09-12 - 2004-09-18	11
2004-09-19 - 2004-09-25	10
2004-09-26 - 2004-10-02	6
2004-10-03 - 2004-10-09	7
2004-10-10 - 2004-10-16	7
2004-10-17 - 2004-10-23	7
2004-10-24 - 2004-10-30	7
2004-10-31 - 2004-11-06	8
2004-11-07 - 2004-11-13	7
2004-11-14 - 2004-11-20	7
2004-11-21 - 2004-11-27	8
2004-11-28 - 2004-12-04	7
2004-12-05 - 2004-12-11	8
2004-12-12 - 2004-12-18	9
2004-12-19 - 2004-12-25	9
2004-12-26 - 2005-01-01	10
2005-01-02 - 2005-01-08	8
2005-01-09 - 2005-01-15	9
2005-01-16 - 2005-01-22	8
2005-01-23 - 2005-01-29	8
2005-01-30 - 2005-02-05	8
2005-02-06 - 2005-02-12	4
2005-02-13 - 2005-02-19	10
2005-02-20 - 2005-02-26	10
2005-02-27 - 2005-03-05	9
2005-03-06 - 2005-03-12	9
2005-03-13 - 2005-03-19	8
2005-03-20 - 2005-03-26	7
2005-03-27 - 2005-04-02	9
2005-04-03 - 2005-04-09	9
2005-04-10 - 2005-04-16	9
2005-04-17 - 2005-04-23	8
2005-04-24 - 2005-04-30	10
2005-05-01 - 2005-05-07	6
2005-05-08 - 2005-05-14	8
2005-05-15 - 2005-05-21	8
2005-05-22 - 2005-05-28	9
2005-05-29 - 2005-06-04	7
2005-06-05 - 2005-06-11	9
2005-06-12 - 2005-06-18	9
2005-06-19 - 2005-06-25	7
2005-06-26 - 2005-07-02	8
2005-07-03 - 2005-07-09	8
2005-07-10 - 2005-07-16	7
2005-07-17 - 2005-07-23	8
2005-07-24 - 2005-07-30	8
2005-07-31 - 2005-08-06	7
2005-08-07 - 2005-08-13	8
2005-08-14 - 2005-08-20	9
2005-08-21 - 2005-08-27	9
2005-08-28 - 2005-09-03	11
2005-09-04 - 2005-09-10	8
2005-09-11 - 2005-09-17	7
2005-09-18 - 2005-09-24	7
2005-09-25 - 2005-10-01	6
2005-10-02 - 2005-10-08	4
2005-10-09 - 2005-10-15	9
2005-10-16 - 2005-10-22	7
2005-10-23 - 2005-10-29	9
2005-10-30 - 2005-11-05	7
2005-11-06 - 2005-11-12	9
2005-11-13 - 2005-11-19	9
2005-11-20 - 2005-11-26	10
2005-11-27 - 2005-12-03	9
2005-12-04 - 2005-12-10	10
2005-12-11 - 2005-12-17	8
2005-12-18 - 2005-12-24	8
2005-12-25 - 2005-12-31	9
2006-01-01 - 2006-01-07	8
2006-01-08 - 2006-01-14	8
2006-01-15 - 2006-01-21	8
2006-01-22 - 2006-01-28	7
2006-01-29 - 2006-02-04	5
2006-02-05 - 2006-02-11	10
2006-02-12 - 2006-02-18	7
2006-02-19 - 2006-02-25	8
2006-02-26 - 2006-03-04	10
2006-03-05 - 2006-03-11	9
2006-03-12 - 2006-03-18	8
2006-03-19 - 2006-03-25	8
2006-03-26 - 2006-04-01	10
2006-04-02 - 2006-04-08	7
2006-04-09 - 2006-04-15	8
2006-04-16 - 2006-04-22	7
2006-04-23 - 2006-04-29	6
2006-04-30 - 2006-05-06	5
2006-05-07 - 2006-05-13	8
2006-05-14 - 2006-05-20	6
2006-05-21 - 2006-05-27	7
2006-05-28 - 2006-06-03	7
2006-06-04 - 2006-06-10	7
2006-06-11 - 2006-06-17	7
2006-06-18 - 2006-06-24	8
2006-06-25 - 2006-07-01	9
2006-07-02 - 2006-07-08	6
2006-07-09 - 2006-07-15	9
2006-07-16 - 2006-07-22	10
2006-07-23 - 2006-07-29	7
2006-07-30 - 2006-08-05	10
2006-08-06 - 2006-08-12	6
2006-08-13 - 2006-08-19	9
2006-08-20 - 2006-08-26	7
2006-08-27 - 2006-09-02	7
2006-09-03 - 2006-09-09	7
2006-09-10 - 2006-09-16	7
2006-09-17 - 2006-09-23	8
2006-09-24 - 2006-09-30	7
2006-10-01 - 2006-10-07	4
2006-10-08 - 2006-10-14	6
2006-10-15 - 2006-10-21	7
2006-10-22 - 2006-10-28	7
2006-10-29 - 2006-11-04	7
2006-11-05 - 2006-11-11	8
2006-11-12 - 2006-11-18	7
2006-11-19 - 2006-11-25	6
2006-11-26 - 2006-12-02	8
2006-12-03 - 2006-12-09	8
2006-12-10 - 2006-12-16	8
2006-12-17 - 2006-12-23	8
2006-12-24 - 2006-12-30	8
2006-12-31 - 2007-01-06	6
2007-01-07 - 2007-01-13	8
2007-01-14 - 2007-01-20	6
2007-01-21 - 2007-01-27	6
2007-01-28 - 2007-02-03	6
2007-02-04 - 2007-02-10	7
2007-02-11 - 2007-02-17	5
2007-02-18 - 2007-02-24	4
2007-02-25 - 2007-03-03	7
2007-03-04 - 2007-03-10	8
2007-03-11 - 2007-03-17	8
2007-03-18 - 2007-03-24	9
2007-03-25 - 2007-03-31	7
2007-04-01 - 2007-04-07	8
2007-04-08 - 2007-04-14	6
2007-04-15 - 2007-04-21	6
2007-04-22 - 2007-04-28	6
2007-04-29 - 2007-05-05	4
2007-05-06 - 2007-05-12	5
2007-05-13 - 2007-05-19	6
2007-05-20 - 2007-05-26	7
2007-05-27 - 2007-06-02	6
2007-06-03 - 2007-06-09	6
2007-06-10 - 2007-06-16	6
2007-06-17 - 2007-06-23	6
2007-06-24 - 2007-06-30	6
2007-07-01 - 2007-07-07	5
2007-07-08 - 2007-07-14	6
2007-07-15 - 2007-07-21	5
2007-07-22 - 2007-07-28	6
2007-07-29 - 2007-08-04	6
2007-08-05 - 2007-08-11	6
2007-08-12 - 2007-08-18	5
2007-08-19 - 2007-08-25	5
2007-08-26 - 2007-09-01	5
2007-09-02 - 2007-09-08	5
2007-09-09 - 2007-09-15	6
2007-09-16 - 2007-09-22	5
2007-09-23 - 2007-09-29	5
2007-09-30 - 2007-10-06	4
2007-10-07 - 2007-10-13	6
2007-10-14 - 2007-10-20	6
2007-10-21 - 2007-10-27	5
2007-10-28 - 2007-11-03	5
2007-11-04 - 2007-11-10	6
2007-11-11 - 2007-11-17	6
2007-11-18 - 2007-11-24	6
2007-11-25 - 2007-12-01	6
2007-12-02 - 2007-12-08	7
2007-12-09 - 2007-12-15	6
2007-12-16 - 2007-12-22	7
2007-12-23 - 2007-12-29	6
2007-12-30 - 2008-01-05	5
2008-01-06 - 2008-01-12	6
2008-01-13 - 2008-01-19	6
2008-01-20 - 2008-01-26	6
2008-01-27 - 2008-02-02	6
2008-02-03 - 2008-02-09	3
2008-02-10 - 2008-02-16	5
2008-02-17 - 2008-02-23	6
2008-02-24 - 2008-03-01	7
2008-03-02 - 2008-03-08	6
2008-03-09 - 2008-03-15	6
2008-03-16 - 2008-03-22	6
2008-03-23 - 2008-03-29	6
2008-03-30 - 2008-04-05	6
2008-04-06 - 2008-04-12	6
2008-04-13 - 2008-04-19	5
2008-04-20 - 2008-04-26	6
2008-04-27 - 2008-05-03	4
2008-05-04 - 2008-05-10	5
2008-05-11 - 2008-05-17	5
2008-05-18 - 2008-05-24	7
2008-05-25 - 2008-05-31	11
2008-06-01 - 2008-06-07	9
2008-06-08 - 2008-06-14	6
2008-06-15 - 2008-06-21	7
2008-06-22 - 2008-06-28	6
2008-06-29 - 2008-07-05	5
2008-07-06 - 2008-07-12	5
2008-07-13 - 2008-07-19	4
2008-07-20 - 2008-07-26	5
2008-07-27 - 2008-08-02	6
2008-08-03 - 2008-08-09	5
2008-08-10 - 2008-08-16	5
2008-08-17 - 2008-08-23	5
2008-08-24 - 2008-08-30	5
2008-08-31 - 2008-09-06	5
2008-09-07 - 2008-09-13	5
2008-09-14 - 2008-09-20	4
2008-09-21 - 2008-09-27	6
2008-09-28 - 2008-10-04	3
2008-10-05 - 2008-10-11	5
2008-10-12 - 2008-10-18	5
2008-10-19 - 2008-10-25	5
2008-10-26 - 2008-11-01	4
2008-11-02 - 2008-11-08	6
2008-11-09 - 2008-11-15	6
2008-11-16 - 2008-11-22	5
2008-11-23 - 2008-11-29	7
2008-11-30 - 2008-12-06	6
2008-12-07 - 2008-12-13	6
2008-12-14 - 2008-12-20	7
2008-12-21 - 2008-12-27	7
2008-12-28 - 2009-01-03	6
2009-01-04 - 2009-01-10	7
2009-01-11 - 2009-01-17	7
2009-01-18 - 2009-01-24	5
2009-01-25 - 2009-01-31	3
2009-02-01 - 2009-02-07	6
2009-02-08 - 2009-02-14	5
2009-02-15 - 2009-02-21	6
2009-02-22 - 2009-02-28	6
2009-03-01 - 2009-03-07	7
2009-03-08 - 2009-03-14	7
2009-03-15 - 2009-03-21	7
2009-03-22 - 2009-03-28	7
2009-03-29 - 2009-04-04	7
2009-04-05 - 2009-04-11	6
2009-04-12 - 2009-04-18	6
2009-04-19 - 2009-04-25	7
2009-04-26 - 2009-05-02	6
2009-05-03 - 2009-05-09	7
2009-05-10 - 2009-05-16	6
2009-05-17 - 2009-05-23	6
2009-05-24 - 2009-05-30	5
2009-05-31 - 2009-06-06	6
2009-06-07 - 2009-06-13	5
2009-06-14 - 2009-06-20	6
2009-06-21 - 2009-06-27	8
2009-06-28 - 2009-07-04	6
2009-07-05 - 2009-07-11	5
2009-07-12 - 2009-07-18	6
2009-07-19 - 2009-07-25	6
2009-07-26 - 2009-08-01	5
2009-08-02 - 2009-08-08	5
2009-08-09 - 2009-08-15	5
2009-08-16 - 2009-08-22	6
2009-08-23 - 2009-08-29	5
2009-08-30 - 2009-09-05	6
2009-09-06 - 2009-09-12	6
2009-09-13 - 2009-09-19	6
2009-09-20 - 2009-09-26	6
2009-09-27 - 2009-10-03	4
2009-10-04 - 2009-10-10	4
2009-10-11 - 2009-10-17	5
2009-10-18 - 2009-10-24	6
2009-10-25 - 2009-10-31	5
2009-11-01 - 2009-11-07	6
2009-11-08 - 2009-11-14	5
2009-11-15 - 2009-11-21	8
2009-11-22 - 2009-11-28	6
2009-11-29 - 2009-12-05	6
2009-12-06 - 2009-12-12	5
2009-12-13 - 2009-12-19	6
2009-12-20 - 2009-12-26	6
2009-12-27 - 2010-01-02	5
2010-01-03 - 2010-01-09	6
2010-01-10 - 2010-01-16	6
2010-01-17 - 2010-01-23	6
2010-01-24 - 2010-01-30	6
2010-01-31 - 2010-02-06	6
2010-02-07 - 2010-02-13	5
2010-02-14 - 2010-02-20	4
2010-02-21 - 2010-02-27	7
2010-02-28 - 2010-03-06	100
2010-03-07 - 2010-03-13	15
2010-03-14 - 2010-03-20	14
2010-03-21 - 2010-03-27	9
2010-03-28 - 2010-04-03	8
2010-04-04 - 2010-04-10	7
2010-04-11 - 2010-04-17	7
2010-04-18 - 2010-04-24	7
2010-04-25 - 2010-05-01	6
2010-05-02 - 2010-05-08	7
2010-05-09 - 2010-05-15	7
2010-05-16 - 2010-05-22	7
2010-05-23 - 2010-05-29	8
2010-05-30 - 2010-06-05	8
2010-06-06 - 2010-06-12	7
2010-06-13 - 2010-06-19	7
2010-06-20 - 2010-06-26	7
2010-06-27 - 2010-07-03	6
2010-07-04 - 2010-07-10	7
2010-07-11 - 2010-07-17	7
2010-07-18 - 2010-07-24	7
2010-07-25 - 2010-07-31	8
2010-08-01 - 2010-08-07	7
2010-08-08 - 2010-08-14	7
2010-08-15 - 2010-08-21	7
2010-08-22 - 2010-08-28	7
2010-08-29 - 2010-09-04	8
2010-09-05 - 2010-09-11	8
2010-09-12 - 2010-09-18	8
2010-09-19 - 2010-09-25	6
2010-09-26 - 2010-10-02	8
2010-10-03 - 2010-10-09	10
2010-10-10 - 2010-10-16	10
2010-10-17 - 2010-10-23	8
2010-10-24 - 2010-10-30	7
2010-10-31 - 2010-11-06	10
2010-11-07 - 2010-11-13	7
2010-11-14 - 2010-11-20	8
2010-11-21 - 2010-11-27	7
2010-11-28 - 2010-12-04	7
2010-12-05 - 2010-12-11	8
2010-12-12 - 2010-12-18	8
2010-12-19 - 2010-12-25	7
2010-12-26 - 2011-01-01	8
2011-01-02 - 2011-01-08	9
2011-01-09 - 2011-01-15	11
2011-01-16 - 2011-01-22	8
2011-01-23 - 2011-01-29	10
2011-01-30 - 2011-02-05	5
2011-02-06 - 2011-02-12	8
2011-02-13 - 2011-02-19	7
2011-02-20 - 2011-02-26	7
2011-02-27 - 2011-03-05	9
2011-03-06 - 2011-03-12	8
2011-03-13 - 2011-03-19	8
2011-03-20 - 2011-03-26	7
2011-03-27 - 2011-04-02	8
2011-04-03 - 2011-04-09	7
2011-04-10 - 2011-04-16	8
2011-04-17 - 2011-04-23	8
2011-04-24 - 2011-04-30	8
2011-05-01 - 2011-05-07	8
2011-05-08 - 2011-05-14	7
2011-05-15 - 2011-05-21	8
2011-05-22 - 2011-05-28	8
2011-05-29 - 2011-06-04	7
2011-06-05 - 2011-06-11	7
2011-06-12 - 2011-06-18	7
2011-06-19 - 2011-06-25	8
2011-06-26 - 2011-07-02	7
2011-07-03 - 2011-07-09	7
2011-07-10 - 2011-07-16	7
2011-07-17 - 2011-07-23	7
2011-07-24 - 2011-07-30	7
2011-07-31 - 2011-08-06	7
2011-08-07 - 2011-08-13	8
2011-08-14 - 2011-08-20	7
2011-08-21 - 2011-08-27	8
2011-08-28 - 2011-09-03	9
2011-09-04 - 2011-09-10	9
2011-09-11 - 2011-09-17	9
2011-09-18 - 2011-09-24	8
2011-09-25 - 2011-10-01	8
2011-10-02 - 2011-10-08	8
2011-10-09 - 2011-10-15	8
2011-10-16 - 2011-10-22	10
2011-10-23 - 2011-10-29	8
2011-10-30 - 2011-11-05	8
2011-11-06 - 2011-11-12	8
2011-11-13 - 2011-11-19	9
2011-11-20 - 2011-11-26	9
2011-11-27 - 2011-12-03	9
2011-12-04 - 2011-12-10	9
2011-12-11 - 2011-12-17	12
2011-12-18 - 2011-12-24	8
2011-12-25 - 2011-12-31	11
2012-01-01 - 2012-01-07	11
2012-01-08 - 2012-01-14	11
2012-01-15 - 2012-01-21	8
2012-01-22 - 2012-01-28	5
2012-01-29 - 2012-02-04	8
2012-02-05 - 2012-02-11	8
2012-02-12 - 2012-02-18	9
2012-02-19 - 2012-02-25	9
2012-02-26 - 2012-03-03	9
2012-03-04 - 2012-03-10	10
2012-03-11 - 2012-03-17	11
2012-03-18 - 2012-03-24	9
2012-03-25 - 2012-03-31	11
2012-04-01 - 2012-04-07	8
2012-04-08 - 2012-04-14	10
2012-04-15 - 2012-04-21	10
2012-04-22 - 2012-04-28	9
2012-04-29 - 2012-05-05	8
2012-05-06 - 2012-05-12	8
2012-05-13 - 2012-05-19	8
2012-05-20 - 2012-05-26	9
2012-05-27 - 2012-06-02	9
2012-06-03 - 2012-06-09	9
2012-06-10 - 2012-06-16	8
2012-06-17 - 2012-06-23	7
2012-06-24 - 2012-06-30	8
2012-07-01 - 2012-07-07	7
2012-07-08 - 2012-07-14	8
2012-07-15 - 2012-07-21	11
2012-07-22 - 2012-07-28	7
2012-07-29 - 2012-08-04	7
2012-08-05 - 2012-08-11	7
2012-08-12 - 2012-08-18	8
2012-08-19 - 2012-08-25	6
2012-08-26 - 2012-09-01	6
2012-09-02 - 2012-09-08	6
2012-09-09 - 2012-09-15	4
2012-09-16 - 2012-09-22	4
2012-09-23 - 2012-09-29	4
2012-09-30 - 2012-10-06	3
2012-10-07 - 2012-10-13	5
2012-10-14 - 2012-10-20	4
2012-10-21 - 2012-10-27	4
2012-10-28 - 2012-11-03	5
2012-11-04 - 2012-11-10	5
2012-11-11 - 2012-11-17	6
2012-11-18 - 2012-11-24	4
2012-11-25 - 2012-12-01	6
2012-12-02 - 2012-12-08	4
2012-12-09 - 2012-12-15	5
2012-12-16 - 2012-12-22	3
2012-12-23 - 2012-12-29	4
2012-12-30 - 2013-01-05	5
2013-01-06 - 2013-01-12	4
2013-01-13 - 2013-01-19	4
2013-01-20 - 2013-01-26	4
2013-01-27 - 2013-02-02	5
2013-02-03 - 2013-02-09	3
2013-02-10 - 2013-02-16	5
2013-02-17 - 2013-02-23	4
2013-02-24 - 2013-03-02	5
2013-03-03 - 2013-03-09	5
2013-03-10 - 2013-03-16	5
2013-03-17 - 2013-03-23	5
2013-03-24 - 2013-03-30	5
2013-03-31 - 2013-04-06	4
2013-04-07 - 2013-04-13	4
2013-04-14 - 2013-04-20	4
2013-04-21 - 2013-04-27	5
2013-04-28 - 2013-05-04	4
2013-05-05 - 2013-05-11	4
2013-05-12 - 2013-05-18	4
2013-05-19 - 2013-05-25	3
2013-05-26 - 2013-06-01	4
2013-06-02 - 2013-06-08	4
2013-06-09 - 2013-06-15	4
2013-06-16 - 2013-06-22	4
2013-06-23 - 2013-06-29	3
2013-06-30 - 2013-07-06	4
2013-07-07 - 2013-07-13	3
2013-07-14 - 2013-07-20	4
2013-07-21 - 2013-07-27	3
2013-07-28 - 2013-08-03	3
2013-08-04 - 2013-08-10	3
2013-08-11 - 2013-08-17	4
2013-08-18 - 2013-08-24	5
2013-08-25 - 2013-08-31	3
2013-09-01 - 2013-09-07	4
2013-09-08 - 2013-09-14	4
2013-09-15 - 2013-09-21	4
2013-09-22 - 2013-09-28	4
2013-09-29 - 2013-10-05	4
2013-10-06 - 2013-10-12	4
2013-10-13 - 2013-10-19	5
2013-10-20 - 2013-10-26	4
2013-10-27 - 2013-11-02	4
2013-11-03 - 2013-11-09	3
2013-11-10 - 2013-11-16	4
2013-11-17 - 2013-11-23	4
2013-11-24 - 2013-11-30	3
2013-12-01 - 2013-12-07	3
2013-12-08 - 2013-12-14	4
2013-12-15 - 2013-12-21	4
2013-12-22 - 2013-12-28	3
2013-12-29 - 2014-01-04	4
2014-01-05 - 2014-01-11	4
2014-01-12 - 2014-01-18	3
2014-01-19 - 2014-01-25	4
2014-01-26 - 2014-02-01	2
2014-02-02 - 2014-02-08	3
2014-02-09 - 2014-02-15	2
2014-02-16 - 2014-02-22	4
2014-02-23 - 2014-03-01	4
2014-03-02 - 2014-03-08	3
2014-03-09 - 2014-03-15	3
2014-03-16 - 2014-03-22	3
2014-03-23 - 2014-03-29	4
2014-03-30 - 2014-04-05	3
2014-04-06 - 2014-04-12	3
2014-04-13 - 2014-04-19	3
2014-04-20 - 2014-04-26	3
2014-04-27 - 2014-05-03	4
2014-05-04 - 2014-05-10	3
2014-05-11 - 2014-05-17	3
2014-05-18 - 2014-05-24	4
2014-05-25 - 2014-05-31	3
2014-06-01 - 2014-06-07	0
2014-06-08 - 2014-06-14	0
2014-06-15 - 2014-06-21	0
2014-06-22 - 2014-06-28	0
2014-06-29 - 2014-07-05	0
2014-07-06 - 2014-07-12	0
2014-07-13 - 2014-07-19	0
2014-07-20 - 2014-07-26	0
2014-07-27 - 2014-08-02	0
2014-08-03 - 2014-08-09	0
2014-08-10 - 2014-08-16	0
2014-08-17 - 2014-08-23	0
2014-08-24 - 2014-08-30	0
2014-08-31 - 2014-09-06	0
2014-09-07 - 2014-09-13	0
2014-09-14 - 2014-09-20	0
2014-09-21 - 2014-09-27	0
2014-09-28 - 2014-10-04	0
2014-10-05 - 2014-10-11	0
2014-10-12 - 2014-10-18	0
2014-10-19 - 2014-10-25	0
2014-10-26 - 2014-11-01
Top subregions for 烟草
Subregion	烟草
Yunnan	100
Anhui	64
Shanxi	63
Guizhou	47
Shaanxi	47
Fujian	43
Chongqing	39
Jiangsu	37
Henan	36
Gansu	34
Ningxia	34
Qinghai	32
Hunan	31
Zhejiang	29
Guangxi	27
Jiangxi	26
Hubei	26
Beijing	25
Sichuan	24
Shandong	23
Hainan	20
Shanghai	19
Jilin	19
Inner Mongolia	19
Xinjiang	18
Hebei	18
Liaoning	17
Guangdong	17
Heilongjiang	16
Tianjin	0
Xizang (Tibet)	0
Top cities for 烟草
City	烟草
Fuyang	100
Datong	88
Huaibei	84
Kunming	57
Nantong	48
Xuzhou	34
Jinhua	28
Guiyang	26
Shaoxing	23
Taiyuan	23
Hefei	23
Xi'an	22
Zhengzhou	22
Chongqing	22
Fuzhou	21
Top searches for 烟草
烟草局	100
烟草公司	90
烟草专卖	80
烟草专卖局	55
中国烟草	50
烟草网	45
烟草网上订货	40
烟	35
烟草局长	35
上海烟草	20
烟草招聘	20
局长日记	20
国家烟草	15
烟草行业	15
广西烟草	15
中国烟草公司	15
安徽烟草	15
烟草在线	15
国家烟草局	15
烟草价格	15
广西烟草局	10
江苏烟草	10
云南烟草	10
新商盟	10
中国烟草网	10
苏州烟草	10
重庆烟草	10
福建烟草	10
烟草公司招聘	10
烟草法	10
上海烟草公司	10
北京烟草	10
上海烟草集团	5
广东烟草	5
河南烟草	5
烟草市场	5
湖南烟草	5
南通烟草	5
广州烟草	5
安徽烟草专卖	5
烟草机械	5
浙江烟草	5
烟草专卖法	5
金华烟草	5
苏州烟草订货	5
烟草科技	5
四川烟草	5
山东烟草	5
杭州烟草	5
烟草品牌	5
Rising searches for 烟草
局长日记	Breakout
广西烟草局	Breakout
烟草网上订货	Breakout
烟草局长	+950%
广西烟草	+450%
安徽烟草	+200%
烟草招聘	+180%
烟草价格	+110%
烟草局	+110%
烟草网	+80%
