# Supplementary material for: Information Seeking Regarding Tobacco and Lung Cancer: Effects of Seasonality
Source: PLoS One. 2015 Mar 17;10(3):e0117938. doi: 10.1371/journal.pone.0117938 (PMC4364309; doi:10.1371/journal.pone.0117938)
Supplement: S1 Dataset — (ZIP) [file pone.0117938.s012.zip › Dataset S1/tobacco-newzealand.csv]

Web Search interest: tobacco
New Zealand; 2004 - present
Interest over time
Week	tobacco
2004-01-04 - 2004-01-10	0
2004-01-11 - 2004-01-17	0
2004-01-18 - 2004-01-24	0
2004-01-25 - 2004-01-31	0
2004-02-01 - 2004-02-07	0
2004-02-08 - 2004-02-14	0
2004-02-15 - 2004-02-21	0
2004-02-22 - 2004-02-28	0
2004-02-29 - 2004-03-06	0
2004-03-07 - 2004-03-13	0
2004-03-14 - 2004-03-20	0
2004-03-21 - 2004-03-27	0
2004-03-28 - 2004-04-03	0
2004-04-04 - 2004-04-10	0
2004-04-11 - 2004-04-17	0
2004-04-18 - 2004-04-24	0
2004-04-25 - 2004-05-01	0
2004-05-02 - 2004-05-08	0
2004-05-09 - 2004-05-15	0
2004-05-16 - 2004-05-22	0
2004-05-23 - 2004-05-29	0
2004-05-30 - 2004-06-05	0
2004-06-06 - 2004-06-12	0
2004-06-13 - 2004-06-19	0
2004-06-20 - 2004-06-26	0
2004-06-27 - 2004-07-03	0
2004-07-04 - 2004-07-10	0
2004-07-11 - 2004-07-17	0
2004-07-18 - 2004-07-24	0
2004-07-25 - 2004-07-31	100
2004-08-01 - 2004-08-07	0
2004-08-08 - 2004-08-14	0
2004-08-15 - 2004-08-21	0
2004-08-22 - 2004-08-28	0
2004-08-29 - 2004-09-04	0
2004-09-05 - 2004-09-11	0
2004-09-12 - 2004-09-18	0
2004-09-19 - 2004-09-25	0
2004-09-26 - 2004-10-02	0
2004-10-03 - 2004-10-09	0
2004-10-10 - 2004-10-16	0
2004-10-17 - 2004-10-23	0
2004-10-24 - 2004-10-30	0
2004-10-31 - 2004-11-06	0
2004-11-07 - 2004-11-13	0
2004-11-14 - 2004-11-20	0
2004-11-21 - 2004-11-27	0
2004-11-28 - 2004-12-04	0
2004-12-05 - 2004-12-11	0
2004-12-12 - 2004-12-18	0
2004-12-19 - 2004-12-25	0
2004-12-26 - 2005-01-01	0
2005-01-02 - 2005-01-08	0
2005-01-09 - 2005-01-15	0
2005-01-16 - 2005-01-22	0
2005-01-23 - 2005-01-29	0
2005-01-30 - 2005-02-05	0
2005-02-06 - 2005-02-12	0
2005-02-13 - 2005-02-19	0
2005-02-20 - 2005-02-26	0
2005-02-27 - 2005-03-05	0
2005-03-06 - 2005-03-12	0
2005-03-13 - 2005-03-19	0
2005-03-20 - 2005-03-26	0
2005-03-27 - 2005-04-02	0
2005-04-03 - 2005-04-09	0
2005-04-10 - 2005-04-16	0
2005-04-17 - 2005-04-23	0
2005-04-24 - 2005-04-30	0
2005-05-01 - 2005-05-07	0
2005-05-08 - 2005-05-14	0
2005-05-15 - 2005-05-21	0
2005-05-22 - 2005-05-28	0
2005-05-29 - 2005-06-04	0
2005-06-05 - 2005-06-11	0
2005-06-12 - 2005-06-18	0
2005-06-19 - 2005-06-25	0
2005-06-26 - 2005-07-02	0
2005-07-03 - 2005-07-09	0
2005-07-10 - 2005-07-16	0
2005-07-17 - 2005-07-23	0
2005-07-24 - 2005-07-30	0
2005-07-31 - 2005-08-06	0
2005-08-07 - 2005-08-13	0
2005-08-14 - 2005-08-20	0
2005-08-21 - 2005-08-27	0
2005-08-28 - 2005-09-03	0
2005-09-04 - 2005-09-10	0
2005-09-11 - 2005-09-17	0
2005-09-18 - 2005-09-24	0
2005-09-25 - 2005-10-01	0
2005-10-02 - 2005-10-08	0
2005-10-09 - 2005-10-15	0
2005-10-16 - 2005-10-22	0
2005-10-23 - 2005-10-29	0
2005-10-30 - 2005-11-05	0
2005-11-06 - 2005-11-12	0
2005-11-13 - 2005-11-19	0
2005-11-20 - 2005-11-26	0
2005-11-27 - 2005-12-03	0
2005-12-04 - 2005-12-10	0
2005-12-11 - 2005-12-17	0
2005-12-18 - 2005-12-24	0
2005-12-25 - 2005-12-31	0
2006-01-01 - 2006-01-07	0
2006-01-08 - 2006-01-14	0
2006-01-15 - 2006-01-21	0
2006-01-22 - 2006-01-28	0
2006-01-29 - 2006-02-04	0
2006-02-05 - 2006-02-11	0
2006-02-12 - 2006-02-18	0
2006-02-19 - 2006-02-25	0
2006-02-26 - 2006-03-04	0
2006-03-05 - 2006-03-11	0
2006-03-12 - 2006-03-18	0
2006-03-19 - 2006-03-25	0
2006-03-26 - 2006-04-01	0
2006-04-02 - 2006-04-08	0
2006-04-09 - 2006-04-15	0
2006-04-16 - 2006-04-22	0
2006-04-23 - 2006-04-29	0
2006-04-30 - 2006-05-06	0
2006-05-07 - 2006-05-13	0
2006-05-14 - 2006-05-20	0
2006-05-21 - 2006-05-27	0
2006-05-28 - 2006-06-03	0
2006-06-04 - 2006-06-10	0
2006-06-11 - 2006-06-17	0
2006-06-18 - 2006-06-24	0
2006-06-25 - 2006-07-01	0
2006-07-02 - 2006-07-08	0
2006-07-09 - 2006-07-15	0
2006-07-16 - 2006-07-22	0
2006-07-23 - 2006-07-29	0
2006-07-30 - 2006-08-05	0
2006-08-06 - 2006-08-12	0
2006-08-13 - 2006-08-19	0
2006-08-20 - 2006-08-26	0
2006-08-27 - 2006-09-02	0
2006-09-03 - 2006-09-09	0
2006-09-10 - 2006-09-16	0
2006-09-17 - 2006-09-23	0
2006-09-24 - 2006-09-30	0
2006-10-01 - 2006-10-07	0
2006-10-08 - 2006-10-14	0
2006-10-15 - 2006-10-21	0
2006-10-22 - 2006-10-28	0
2006-10-29 - 2006-11-04	0
2006-11-05 - 2006-11-11	0
2006-11-12 - 2006-11-18	0
2006-11-19 - 2006-11-25	0
2006-11-26 - 2006-12-02	43
2006-12-03 - 2006-12-09	0
2006-12-10 - 2006-12-16	0
2006-12-17 - 2006-12-23	0
2006-12-24 - 2006-12-30	0
2006-12-31 - 2007-01-06	0
2007-01-07 - 2007-01-13	0
2007-01-14 - 2007-01-20	0
2007-01-21 - 2007-01-27	0
2007-01-28 - 2007-02-03	0
2007-02-04 - 2007-02-10	0
2007-02-11 - 2007-02-17	0
2007-02-18 - 2007-02-24	0
2007-02-25 - 2007-03-03	0
2007-03-04 - 2007-03-10	0
2007-03-11 - 2007-03-17	0
2007-03-18 - 2007-03-24	0
2007-03-25 - 2007-03-31	0
2007-04-01 - 2007-04-07	0
2007-04-08 - 2007-04-14	0
2007-04-15 - 2007-04-21	0
2007-04-22 - 2007-04-28	33
2007-04-29 - 2007-05-05	32
2007-05-06 - 2007-05-12	32
2007-05-13 - 2007-05-19	32
2007-05-20 - 2007-05-26	32
2007-05-27 - 2007-06-02	33
2007-06-03 - 2007-06-09	35
2007-06-10 - 2007-06-16	36
2007-06-17 - 2007-06-23	38
2007-06-24 - 2007-06-30	0
2007-07-01 - 2007-07-07	0
2007-07-08 - 2007-07-14	0
2007-07-15 - 2007-07-21	0
2007-07-22 - 2007-07-28	0
2007-07-29 - 2007-08-04	0
2007-08-05 - 2007-08-11	36
2007-08-12 - 2007-08-18	29
2007-08-19 - 2007-08-25	29
2007-08-26 - 2007-09-01	0
2007-09-02 - 2007-09-08	0
2007-09-09 - 2007-09-15	0
2007-09-16 - 2007-09-22	0
2007-09-23 - 2007-09-29	0
2007-09-30 - 2007-10-06	30
2007-10-07 - 2007-10-13	31
2007-10-14 - 2007-10-20	32
2007-10-21 - 2007-10-27	33
2007-10-28 - 2007-11-03	28
2007-11-04 - 2007-11-10	28
2007-11-11 - 2007-11-17	0
2007-11-18 - 2007-11-24	0
2007-11-25 - 2007-12-01	0
2007-12-02 - 2007-12-08	0
2007-12-09 - 2007-12-15	0
2007-12-16 - 2007-12-22	0
2007-12-23 - 2007-12-29	0
2007-12-30 - 2008-01-05	0
2008-01-06 - 2008-01-12	0
2008-01-13 - 2008-01-19	0
2008-01-20 - 2008-01-26	0
2008-01-27 - 2008-02-02	0
2008-02-03 - 2008-02-09	0
2008-02-10 - 2008-02-16	0
2008-02-17 - 2008-02-23	0
2008-02-24 - 2008-03-01	0
2008-03-02 - 2008-03-08	0
2008-03-09 - 2008-03-15	0
2008-03-16 - 2008-03-22	0
2008-03-23 - 2008-03-29	26
2008-03-30 - 2008-04-05	34
2008-04-06 - 2008-04-12	39
2008-04-13 - 2008-04-19	27
2008-04-20 - 2008-04-26	27
2008-04-27 - 2008-05-03	27
2008-05-04 - 2008-05-10	24
2008-05-11 - 2008-05-17	25
2008-05-18 - 2008-05-24	25
2008-05-25 - 2008-05-31	25
2008-06-01 - 2008-06-07	26
2008-06-08 - 2008-06-14	28
2008-06-15 - 2008-06-21	30
2008-06-22 - 2008-06-28	32
2008-06-29 - 2008-07-05	0
2008-07-06 - 2008-07-12	0
2008-07-13 - 2008-07-19	0
2008-07-20 - 2008-07-26	0
2008-07-27 - 2008-08-02	0
2008-08-03 - 2008-08-09	26
2008-08-10 - 2008-08-16	24
2008-08-17 - 2008-08-23	25
2008-08-24 - 2008-08-30	26
2008-08-31 - 2008-09-06	28
2008-09-07 - 2008-09-13	30
2008-09-14 - 2008-09-20	0
2008-09-21 - 2008-09-27	0
2008-09-28 - 2008-10-04	0
2008-10-05 - 2008-10-11	0
2008-10-12 - 2008-10-18	0
2008-10-19 - 2008-10-25	0
2008-10-26 - 2008-11-01	0
2008-11-02 - 2008-11-08	0
2008-11-09 - 2008-11-15	0
2008-11-16 - 2008-11-22	24
2008-11-23 - 2008-11-29	0
2008-11-30 - 2008-12-06	0
2008-12-07 - 2008-12-13	0
2008-12-14 - 2008-12-20	0
2008-12-21 - 2008-12-27	0
2008-12-28 - 2009-01-03	0
2009-01-04 - 2009-01-10	0
2009-01-11 - 2009-01-17	0
2009-01-18 - 2009-01-24	0
2009-01-25 - 2009-01-31	0
2009-02-01 - 2009-02-07	0
2009-02-08 - 2009-02-14	25
2009-02-15 - 2009-02-21	31
2009-02-22 - 2009-02-28	37
2009-03-01 - 2009-03-07	24
2009-03-08 - 2009-03-14	25
2009-03-15 - 2009-03-21	26
2009-03-22 - 2009-03-28	28
2009-03-29 - 2009-04-04	24
2009-04-05 - 2009-04-11	24
2009-04-12 - 2009-04-18	25
2009-04-19 - 2009-04-25	25
2009-04-26 - 2009-05-02	26
2009-05-03 - 2009-05-09	26
2009-05-10 - 2009-05-16	22
2009-05-17 - 2009-05-23	23
2009-05-24 - 2009-05-30	24
2009-05-31 - 2009-06-06	24
2009-06-07 - 2009-06-13	24
2009-06-14 - 2009-06-20	22
2009-06-21 - 2009-06-27	22
2009-06-28 - 2009-07-04	27
2009-07-05 - 2009-07-11	23
2009-07-12 - 2009-07-18	27
2009-07-19 - 2009-07-25	31
2009-07-26 - 2009-08-01	25
2009-08-02 - 2009-08-08	21
2009-08-09 - 2009-08-15	20
2009-08-16 - 2009-08-22	20
2009-08-23 - 2009-08-29	20
2009-08-30 - 2009-09-05	23
2009-09-06 - 2009-09-12	26
2009-09-13 - 2009-09-19	26
2009-09-20 - 2009-09-26	30
2009-09-27 - 2009-10-03	23
2009-10-04 - 2009-10-10	23
2009-10-11 - 2009-10-17	24
2009-10-18 - 2009-10-24	24
2009-10-25 - 2009-10-31	25
2009-11-01 - 2009-11-07	25
2009-11-08 - 2009-11-14	25
2009-11-15 - 2009-11-21	26
2009-11-22 - 2009-11-28	0
2009-11-29 - 2009-12-05	0
2009-12-06 - 2009-12-12	0
2009-12-13 - 2009-12-19	0
2009-12-20 - 2009-12-26	0
2009-12-27 - 2010-01-02	0
2010-01-03 - 2010-01-09	0
2010-01-10 - 2010-01-16	25
2010-01-17 - 2010-01-23	23
2010-01-24 - 2010-01-30	23
2010-01-31 - 2010-02-06	23
2010-02-07 - 2010-02-13	23
2010-02-14 - 2010-02-20	23
2010-02-21 - 2010-02-27	24
2010-02-28 - 2010-03-06	33
2010-03-07 - 2010-03-13	25
2010-03-14 - 2010-03-20	30
2010-03-21 - 2010-03-27	22
2010-03-28 - 2010-04-03	23
2010-04-04 - 2010-04-10	24
2010-04-11 - 2010-04-17	25
2010-04-18 - 2010-04-24	49
2010-04-25 - 2010-05-01	72
2010-05-02 - 2010-05-08	56
2010-05-09 - 2010-05-15	47
2010-05-16 - 2010-05-22	36
2010-05-23 - 2010-05-29	38
2010-05-30 - 2010-06-05	37
2010-06-06 - 2010-06-12	22
2010-06-13 - 2010-06-19	21
2010-06-20 - 2010-06-26	27
2010-06-27 - 2010-07-03	22
2010-07-04 - 2010-07-10	26
2010-07-11 - 2010-07-17	30
2010-07-18 - 2010-07-24	33
2010-07-25 - 2010-07-31	22
2010-08-01 - 2010-08-07	25
2010-08-08 - 2010-08-14	25
2010-08-15 - 2010-08-21	25
2010-08-22 - 2010-08-28	24
2010-08-29 - 2010-09-04	18
2010-09-05 - 2010-09-11	18
2010-09-12 - 2010-09-18	33
2010-09-19 - 2010-09-25	21
2010-09-26 - 2010-10-02	22
2010-10-03 - 2010-10-09	23
2010-10-10 - 2010-10-16	25
2010-10-17 - 2010-10-23	26
2010-10-24 - 2010-10-30	29
2010-10-31 - 2010-11-06	22
2010-11-07 - 2010-11-13	18
2010-11-14 - 2010-11-20	18
2010-11-21 - 2010-11-27	26
2010-11-28 - 2010-12-04	24
2010-12-05 - 2010-12-11	24
2010-12-12 - 2010-12-18	25
2010-12-19 - 2010-12-25	27
2010-12-26 - 2011-01-01	28
2011-01-02 - 2011-01-08	33
2011-01-09 - 2011-01-15	25
2011-01-16 - 2011-01-22	22
2011-01-23 - 2011-01-29	23
2011-01-30 - 2011-02-05	17
2011-02-06 - 2011-02-12	28
2011-02-13 - 2011-02-19	18
2011-02-20 - 2011-02-26	22
2011-02-27 - 2011-03-05	24
2011-03-06 - 2011-03-12	28
2011-03-13 - 2011-03-19	14
2011-03-20 - 2011-03-26	25
2011-03-27 - 2011-04-02	21
2011-04-03 - 2011-04-09	21
2011-04-10 - 2011-04-16	27
2011-04-17 - 2011-04-23	19
2011-04-24 - 2011-04-30	27
2011-05-01 - 2011-05-07	18
2011-05-08 - 2011-05-14	28
2011-05-15 - 2011-05-21	24
2011-05-22 - 2011-05-28	16
2011-05-29 - 2011-06-04	30
2011-06-05 - 2011-06-11	24
2011-06-12 - 2011-06-18	19
2011-06-19 - 2011-06-25	27
2011-06-26 - 2011-07-02	11
2011-07-03 - 2011-07-09	24
2011-07-10 - 2011-07-16	25
2011-07-17 - 2011-07-23	16
2011-07-24 - 2011-07-30	24
2011-07-31 - 2011-08-06	19
2011-08-07 - 2011-08-13	19
2011-08-14 - 2011-08-20	21
2011-08-21 - 2011-08-27	17
2011-08-28 - 2011-09-03	15
2011-09-04 - 2011-09-10	19
2011-09-11 - 2011-09-17	16
2011-09-18 - 2011-09-24	19
2011-09-25 - 2011-10-01	13
2011-10-02 - 2011-10-08	22
2011-10-09 - 2011-10-15	11
2011-10-16 - 2011-10-22	11
2011-10-23 - 2011-10-29	32
2011-10-30 - 2011-11-05	19
2011-11-06 - 2011-11-12	13
2011-11-13 - 2011-11-19	20
2011-11-20 - 2011-11-26	12
2011-11-27 - 2011-12-03	15
2011-12-04 - 2011-12-10	17
2011-12-11 - 2011-12-17	19
2011-12-18 - 2011-12-24	15
2011-12-25 - 2011-12-31	23
2012-01-01 - 2012-01-07	26
2012-01-08 - 2012-01-14	19
2012-01-15 - 2012-01-21	22
2012-01-22 - 2012-01-28	17
2012-01-29 - 2012-02-04	17
2012-02-05 - 2012-02-11	19
2012-02-12 - 2012-02-18	23
2012-02-19 - 2012-02-25	17
2012-02-26 - 2012-03-03	23
2012-03-04 - 2012-03-10	14
2012-03-11 - 2012-03-17	18
2012-03-18 - 2012-03-24	15
2012-03-25 - 2012-03-31	28
2012-04-01 - 2012-04-07	18
2012-04-08 - 2012-04-14	14
2012-04-15 - 2012-04-21	23
2012-04-22 - 2012-04-28	26
2012-04-29 - 2012-05-05	21
2012-05-06 - 2012-05-12	29
2012-05-13 - 2012-05-19	19
2012-05-20 - 2012-05-26	44
2012-05-27 - 2012-06-02	31
2012-06-03 - 2012-06-09	23
2012-06-10 - 2012-06-16	32
2012-06-17 - 2012-06-23	20
2012-06-24 - 2012-06-30	18
2012-07-01 - 2012-07-07	19
2012-07-08 - 2012-07-14	16
2012-07-15 - 2012-07-21	19
2012-07-22 - 2012-07-28	32
2012-07-29 - 2012-08-04	18
2012-08-05 - 2012-08-11	33
2012-08-12 - 2012-08-18	30
2012-08-19 - 2012-08-25	31
2012-08-26 - 2012-09-01	32
2012-09-02 - 2012-09-08	33
2012-09-09 - 2012-09-15	26
2012-09-16 - 2012-09-22	32
2012-09-23 - 2012-09-29	30
2012-09-30 - 2012-10-06	23
2012-10-07 - 2012-10-13	20
2012-10-14 - 2012-10-20	33
2012-10-21 - 2012-10-27	26
2012-10-28 - 2012-11-03	21
2012-11-04 - 2012-11-10	24
2012-11-11 - 2012-11-17	18
2012-11-18 - 2012-11-24	20
2012-11-25 - 2012-12-01	17
2012-12-02 - 2012-12-08	21
2012-12-09 - 2012-12-15	18
2012-12-16 - 2012-12-22	18
2012-12-23 - 2012-12-29	25
2012-12-30 - 2013-01-05	27
2013-01-06 - 2013-01-12	29
2013-01-13 - 2013-01-19	18
2013-01-20 - 2013-01-26	27
2013-01-27 - 2013-02-02	23
2013-02-03 - 2013-02-09	19
2013-02-10 - 2013-02-16	12
2013-02-17 - 2013-02-23	26
2013-02-24 - 2013-03-02	29
2013-03-03 - 2013-03-09	25
2013-03-10 - 2013-03-16	21
2013-03-17 - 2013-03-23	24
2013-03-24 - 2013-03-30	25
2013-03-31 - 2013-04-06	17
2013-04-07 - 2013-04-13	19
2013-04-14 - 2013-04-20	26
2013-04-21 - 2013-04-27	19
2013-04-28 - 2013-05-04	21
2013-05-05 - 2013-05-11	19
2013-05-12 - 2013-05-18	25
2013-05-19 - 2013-05-25	19
2013-05-26 - 2013-06-01	25
2013-06-02 - 2013-06-08	21
2013-06-09 - 2013-06-15	26
2013-06-16 - 2013-06-22	22
2013-06-23 - 2013-06-29	23
2013-06-30 - 2013-07-06	27
2013-07-07 - 2013-07-13	25
2013-07-14 - 2013-07-20	20
2013-07-21 - 2013-07-27	26
2013-07-28 - 2013-08-03	21
2013-08-04 - 2013-08-10	24
2013-08-11 - 2013-08-17	22
2013-08-18 - 2013-08-24	15
2013-08-25 - 2013-08-31	16
2013-09-01 - 2013-09-07	14
2013-09-08 - 2013-09-14	22
2013-09-15 - 2013-09-21	18
2013-09-22 - 2013-09-28	18
2013-09-29 - 2013-10-05	17
2013-10-06 - 2013-10-12	14
2013-10-13 - 2013-10-19	21
2013-10-20 - 2013-10-26	22
2013-10-27 - 2013-11-02	16
2013-11-03 - 2013-11-09	19
2013-11-10 - 2013-11-16	20
2013-11-17 - 2013-11-23	17
2013-11-24 - 2013-11-30	15
2013-12-01 - 2013-12-07	17
2013-12-08 - 2013-12-14	16
2013-12-15 - 2013-12-21	22
2013-12-22 - 2013-12-28	19
2013-12-29 - 2014-01-04	34
2014-01-05 - 2014-01-11	20
2014-01-12 - 2014-01-18	18
2014-01-19 - 2014-01-25	22
2014-01-26 - 2014-02-01	18
2014-02-02 - 2014-02-08	22
2014-02-09 - 2014-02-15	29
2014-02-16 - 2014-02-22	26
2014-02-23 - 2014-03-01	18
2014-03-02 - 2014-03-08	16
2014-03-09 - 2014-03-15	15
2014-03-16 - 2014-03-22	19
2014-03-23 - 2014-03-29	21
2014-03-30 - 2014-04-05	26
2014-04-06 - 2014-04-12	19
2014-04-13 - 2014-04-19	22
2014-04-20 - 2014-04-26	19
2014-04-27 - 2014-05-03	16
2014-05-04 - 2014-05-10	30
2014-05-11 - 2014-05-17	28
2014-05-18 - 2014-05-24	24
2014-05-25 - 2014-05-31	24
2014-06-01 - 2014-06-07	27
2014-06-08 - 2014-06-14	24
2014-06-15 - 2014-06-21	29
2014-06-22 - 2014-06-28	22
2014-06-29 - 2014-07-05	18
2014-07-06 - 2014-07-12	17
2014-07-13 - 2014-07-19	15
2014-07-20 - 2014-07-26	24
2014-07-27 - 2014-08-02	27
2014-08-03 - 2014-08-09	16
2014-08-10 - 2014-08-16	19
2014-08-17 - 2014-08-23	22
2014-08-24 - 2014-08-30	20
2014-08-31 - 2014-09-06	24
2014-09-07 - 2014-09-13	22
2014-09-14 - 2014-09-20	20
2014-09-21 - 2014-09-27	25
2014-09-28 - 2014-10-04	17
2014-10-05 - 2014-10-11	22
2014-10-12 - 2014-10-18	26
2014-10-19 - 2014-10-25	22
2014-10-26 - 2014-11-01
Top subregions for tobacco
Subregion	tobacco
Wellington	100
Waikato	98
Otago	97
Manawatu-Wanganui	94
Bay Of Plenty	90
Auckland	84
Taranaki	80
Canterbury	77
Chatham Islands	0
Gisborne	0
Hawke's Bay	0
Marlborough	0
Nelson	0
Northland	0
Southland	0
Tasman	0
West Coast	0
Top cities for tobacco
City	tobacco
Nelson	100
Dunedin	93
Wellington	88
Hamilton	82
Tauranga	82
Auckland	79
Palmerston North	76
Christchurch	70
New Plymouth	68
Top searches for tobacco
nz tobacco	100
new zealand tobacco	45
tobacco smoking	35
smoking	35
british tobacco	30
british american tobacco	25
cigarettes	20
imperial tobacco	20
tobacco growing	20
pipe tobacco	20
cigarette	15
port royal	15
port royal tobacco	15
duty free tobacco	15
tobacco prices	15
tobacco control	15
what is tobacco	15
tobacco seeds	15
tobacco online	10
tobacco plant	10
chewing tobacco	10
tobacco tax	10
tobacco effects	10
tobacco pipes	10
tabacco	10
imperial tobacco nz	5
effects of tobacco	5
Rising searches for tobacco
british american tobacco	Breakout
british tobacco	Breakout
cigarette	Breakout
cigarettes	Breakout
duty free tobacco	Breakout
imperial tobacco	Breakout
new zealand tobacco	Breakout
nz tobacco	Breakout
pipe tobacco	Breakout
port royal	Breakout
