# Supplementary material for: Information Seeking Regarding Tobacco and Lung Cancer: Effects of Seasonality
Source: PLoS One. 2015 Mar 17;10(3):e0117938. doi: 10.1371/journal.pone.0117938 (PMC4364309; doi:10.1371/journal.pone.0117938)
Supplement: S1 Dataset — (ZIP) [file pone.0117938.s012.zip › Dataset S1/tobacco-uk.csv]

Web Search interest: tobacco
United Kingdom; 2004 - present
Interest over time
Week	tobacco
2004-01-04 - 2004-01-10	72
2004-01-11 - 2004-01-17	94
2004-01-18 - 2004-01-24	79
2004-01-25 - 2004-01-31	85
2004-02-01 - 2004-02-07	86
2004-02-08 - 2004-02-14	100
2004-02-15 - 2004-02-21	60
2004-02-22 - 2004-02-28	86
2004-02-29 - 2004-03-06	61
2004-03-07 - 2004-03-13	88
2004-03-14 - 2004-03-20	76
2004-03-21 - 2004-03-27	73
2004-03-28 - 2004-04-03	81
2004-04-04 - 2004-04-10	51
2004-04-11 - 2004-04-17	48
2004-04-18 - 2004-04-24	78
2004-04-25 - 2004-05-01	100
2004-05-02 - 2004-05-08	82
2004-05-09 - 2004-05-15	88
2004-05-16 - 2004-05-22	57
2004-05-23 - 2004-05-29	62
2004-05-30 - 2004-06-05	53
2004-06-06 - 2004-06-12	58
2004-06-13 - 2004-06-19	71
2004-06-20 - 2004-06-26	62
2004-06-27 - 2004-07-03	77
2004-07-04 - 2004-07-10	82
2004-07-11 - 2004-07-17	59
2004-07-18 - 2004-07-24	62
2004-07-25 - 2004-07-31	86
2004-08-01 - 2004-08-07	69
2004-08-08 - 2004-08-14	48
2004-08-15 - 2004-08-21	67
2004-08-22 - 2004-08-28	53
2004-08-29 - 2004-09-04	94
2004-09-05 - 2004-09-11	52
2004-09-12 - 2004-09-18	76
2004-09-19 - 2004-09-25	74
2004-09-26 - 2004-10-02	88
2004-10-03 - 2004-10-09	68
2004-10-10 - 2004-10-16	87
2004-10-17 - 2004-10-23	85
2004-10-24 - 2004-10-30	89
2004-10-31 - 2004-11-06	71
2004-11-07 - 2004-11-13	62
2004-11-14 - 2004-11-20	82
2004-11-21 - 2004-11-27	70
2004-11-28 - 2004-12-04	77
2004-12-05 - 2004-12-11	85
2004-12-12 - 2004-12-18	46
2004-12-19 - 2004-12-25	37
2004-12-26 - 2005-01-01	41
2005-01-02 - 2005-01-08	51
2005-01-09 - 2005-01-15	86
2005-01-16 - 2005-01-22	62
2005-01-23 - 2005-01-29	80
2005-01-30 - 2005-02-05	67
2005-02-06 - 2005-02-12	64
2005-02-13 - 2005-02-19	67
2005-02-20 - 2005-02-26	71
2005-02-27 - 2005-03-05	73
2005-03-06 - 2005-03-12	62
2005-03-13 - 2005-03-19	74
2005-03-20 - 2005-03-26	68
2005-03-27 - 2005-04-02	70
2005-04-03 - 2005-04-09	51
2005-04-10 - 2005-04-16	65
2005-04-17 - 2005-04-23	62
2005-04-24 - 2005-04-30	84
2005-05-01 - 2005-05-07	79
2005-05-08 - 2005-05-14	54
2005-05-15 - 2005-05-21	56
2005-05-22 - 2005-05-28	53
2005-05-29 - 2005-06-04	64
2005-06-05 - 2005-06-11	62
2005-06-12 - 2005-06-18	54
2005-06-19 - 2005-06-25	59
2005-06-26 - 2005-07-02	49
2005-07-03 - 2005-07-09	57
2005-07-10 - 2005-07-16	58
2005-07-17 - 2005-07-23	48
2005-07-24 - 2005-07-30	60
2005-07-31 - 2005-08-06	62
2005-08-07 - 2005-08-13	50
2005-08-14 - 2005-08-20	74
2005-08-21 - 2005-08-27	60
2005-08-28 - 2005-09-03	47
2005-09-04 - 2005-09-10	64
2005-09-11 - 2005-09-17	46
2005-09-18 - 2005-09-24	64
2005-09-25 - 2005-10-01	49
2005-10-02 - 2005-10-08	72
2005-10-09 - 2005-10-15	57
2005-10-16 - 2005-10-22	59
2005-10-23 - 2005-10-29	70
2005-10-30 - 2005-11-05	65
2005-11-06 - 2005-11-12	64
2005-11-13 - 2005-11-19	68
2005-11-20 - 2005-11-26	70
2005-11-27 - 2005-12-03	76
2005-12-04 - 2005-12-10	62
2005-12-11 - 2005-12-17	63
2005-12-18 - 2005-12-24	41
2005-12-25 - 2005-12-31	40
2006-01-01 - 2006-01-07	51
2006-01-08 - 2006-01-14	60
2006-01-15 - 2006-01-21	51
2006-01-22 - 2006-01-28	60
2006-01-29 - 2006-02-04	59
2006-02-05 - 2006-02-11	61
2006-02-12 - 2006-02-18	60
2006-02-19 - 2006-02-25	52
2006-02-26 - 2006-03-04	63
2006-03-05 - 2006-03-11	65
2006-03-12 - 2006-03-18	57
2006-03-19 - 2006-03-25	53
2006-03-26 - 2006-04-01	58
2006-04-02 - 2006-04-08	48
2006-04-09 - 2006-04-15	47
2006-04-16 - 2006-04-22	35
2006-04-23 - 2006-04-29	52
2006-04-30 - 2006-05-06	55
2006-05-07 - 2006-05-13	52
2006-05-14 - 2006-05-20	51
2006-05-21 - 2006-05-27	45
2006-05-28 - 2006-06-03	47
2006-06-04 - 2006-06-10	55
2006-06-11 - 2006-06-17	43
2006-06-18 - 2006-06-24	44
2006-06-25 - 2006-07-01	41
2006-07-02 - 2006-07-08	43
2006-07-09 - 2006-07-15	42
2006-07-16 - 2006-07-22	54
2006-07-23 - 2006-07-29	46
2006-07-30 - 2006-08-05	51
2006-08-06 - 2006-08-12	40
2006-08-13 - 2006-08-19	50
2006-08-20 - 2006-08-26	47
2006-08-27 - 2006-09-02	43
2006-09-03 - 2006-09-09	49
2006-09-10 - 2006-09-16	45
2006-09-17 - 2006-09-23	45
2006-09-24 - 2006-09-30	62
2006-10-01 - 2006-10-07	46
2006-10-08 - 2006-10-14	53
2006-10-15 - 2006-10-21	55
2006-10-22 - 2006-10-28	51
2006-10-29 - 2006-11-04	57
2006-11-05 - 2006-11-11	54
2006-11-12 - 2006-11-18	83
2006-11-19 - 2006-11-25	70
2006-11-26 - 2006-12-02	53
2006-12-03 - 2006-12-09	56
2006-12-10 - 2006-12-16	52
2006-12-17 - 2006-12-23	45
2006-12-24 - 2006-12-30	31
2006-12-31 - 2007-01-06	42
2007-01-07 - 2007-01-13	42
2007-01-14 - 2007-01-20	51
2007-01-21 - 2007-01-27	46
2007-01-28 - 2007-02-03	53
2007-02-04 - 2007-02-10	47
2007-02-11 - 2007-02-17	50
2007-02-18 - 2007-02-24	48
2007-02-25 - 2007-03-03	50
2007-03-04 - 2007-03-10	49
2007-03-11 - 2007-03-17	61
2007-03-18 - 2007-03-24	61
2007-03-25 - 2007-03-31	50
2007-04-01 - 2007-04-07	44
2007-04-08 - 2007-04-14	36
2007-04-15 - 2007-04-21	51
2007-04-22 - 2007-04-28	50
2007-04-29 - 2007-05-05	45
2007-05-06 - 2007-05-12	53
2007-05-13 - 2007-05-19	50
2007-05-20 - 2007-05-26	39
2007-05-27 - 2007-06-02	41
2007-06-03 - 2007-06-09	55
2007-06-10 - 2007-06-16	48
2007-06-17 - 2007-06-23	40
2007-06-24 - 2007-06-30	41
2007-07-01 - 2007-07-07	44
2007-07-08 - 2007-07-14	50
2007-07-15 - 2007-07-21	47
2007-07-22 - 2007-07-28	43
2007-07-29 - 2007-08-04	41
2007-08-05 - 2007-08-11	42
2007-08-12 - 2007-08-18	39
2007-08-19 - 2007-08-25	43
2007-08-26 - 2007-09-01	45
2007-09-02 - 2007-09-08	44
2007-09-09 - 2007-09-15	51
2007-09-16 - 2007-09-22	45
2007-09-23 - 2007-09-29	54
2007-09-30 - 2007-10-06	49
2007-10-07 - 2007-10-13	49
2007-10-14 - 2007-10-20	51
2007-10-21 - 2007-10-27	49
2007-10-28 - 2007-11-03	61
2007-11-04 - 2007-11-10	46
2007-11-11 - 2007-11-17	53
2007-11-18 - 2007-11-24	42
2007-11-25 - 2007-12-01	55
2007-12-02 - 2007-12-08	49
2007-12-09 - 2007-12-15	47
2007-12-16 - 2007-12-22	41
2007-12-23 - 2007-12-29	31
2007-12-30 - 2008-01-05	38
2008-01-06 - 2008-01-12	42
2008-01-13 - 2008-01-19	45
2008-01-20 - 2008-01-26	47
2008-01-27 - 2008-02-02	52
2008-02-03 - 2008-02-09	50
2008-02-10 - 2008-02-16	54
2008-02-17 - 2008-02-23	51
2008-02-24 - 2008-03-01	56
2008-03-02 - 2008-03-08	45
2008-03-09 - 2008-03-15	59
2008-03-16 - 2008-03-22	57
2008-03-23 - 2008-03-29	51
2008-03-30 - 2008-04-05	58
2008-04-06 - 2008-04-12	47
2008-04-13 - 2008-04-19	50
2008-04-20 - 2008-04-26	47
2008-04-27 - 2008-05-03	50
2008-05-04 - 2008-05-10	42
2008-05-11 - 2008-05-17	42
2008-05-18 - 2008-05-24	54
2008-05-25 - 2008-05-31	54
2008-06-01 - 2008-06-07	43
2008-06-08 - 2008-06-14	41
2008-06-15 - 2008-06-21	49
2008-06-22 - 2008-06-28	46
2008-06-29 - 2008-07-05	52
2008-07-06 - 2008-07-12	47
2008-07-13 - 2008-07-19	49
2008-07-20 - 2008-07-26	46
2008-07-27 - 2008-08-02	48
2008-08-03 - 2008-08-09	37
2008-08-10 - 2008-08-16	39
2008-08-17 - 2008-08-23	46
2008-08-24 - 2008-08-30	38
2008-08-31 - 2008-09-06	45
2008-09-07 - 2008-09-13	46
2008-09-14 - 2008-09-20	40
2008-09-21 - 2008-09-27	47
2008-09-28 - 2008-10-04	49
2008-10-05 - 2008-10-11	49
2008-10-12 - 2008-10-18	51
2008-10-19 - 2008-10-25	57
2008-10-26 - 2008-11-01	46
2008-11-02 - 2008-11-08	40
2008-11-09 - 2008-11-15	40
2008-11-16 - 2008-11-22	43
2008-11-23 - 2008-11-29	55
2008-11-30 - 2008-12-06	50
2008-12-07 - 2008-12-13	55
2008-12-14 - 2008-12-20	50
2008-12-21 - 2008-12-27	32
2008-12-28 - 2009-01-03	36
2009-01-04 - 2009-01-10	42
2009-01-11 - 2009-01-17	50
2009-01-18 - 2009-01-24	46
2009-01-25 - 2009-01-31	45
2009-02-01 - 2009-02-07	41
2009-02-08 - 2009-02-14	52
2009-02-15 - 2009-02-21	55
2009-02-22 - 2009-02-28	46
2009-03-01 - 2009-03-07	50
2009-03-08 - 2009-03-14	51
2009-03-15 - 2009-03-21	43
2009-03-22 - 2009-03-28	55
2009-03-29 - 2009-04-04	48
2009-04-05 - 2009-04-11	43
2009-04-12 - 2009-04-18	44
2009-04-19 - 2009-04-25	50
2009-04-26 - 2009-05-02	46
2009-05-03 - 2009-05-09	47
2009-05-10 - 2009-05-16	49
2009-05-17 - 2009-05-23	51
2009-05-24 - 2009-05-30	51
2009-05-31 - 2009-06-06	47
2009-06-07 - 2009-06-13	47
2009-06-14 - 2009-06-20	52
2009-06-21 - 2009-06-27	46
2009-06-28 - 2009-07-04	48
2009-07-05 - 2009-07-11	41
2009-07-12 - 2009-07-18	49
2009-07-19 - 2009-07-25	43
2009-07-26 - 2009-08-01	46
2009-08-02 - 2009-08-08	53
2009-08-09 - 2009-08-15	47
2009-08-16 - 2009-08-22	50
2009-08-23 - 2009-08-29	46
2009-08-30 - 2009-09-05	50
2009-09-06 - 2009-09-12	44
2009-09-13 - 2009-09-19	49
2009-09-20 - 2009-09-26	53
2009-09-27 - 2009-10-03	46
2009-10-04 - 2009-10-10	50
2009-10-11 - 2009-10-17	52
2009-10-18 - 2009-10-24	52
2009-10-25 - 2009-10-31	45
2009-11-01 - 2009-11-07	52
2009-11-08 - 2009-11-14	45
2009-11-15 - 2009-11-21	51
2009-11-22 - 2009-11-28	51
2009-11-29 - 2009-12-05	46
2009-12-06 - 2009-12-12	50
2009-12-13 - 2009-12-19	40
2009-12-20 - 2009-12-26	34
2009-12-27 - 2010-01-02	41
2010-01-03 - 2010-01-09	40
2010-01-10 - 2010-01-16	39
2010-01-17 - 2010-01-23	48
2010-01-24 - 2010-01-30	45
2010-01-31 - 2010-02-06	52
2010-02-07 - 2010-02-13	41
2010-02-14 - 2010-02-20	47
2010-02-21 - 2010-02-27	46
2010-02-28 - 2010-03-06	49
2010-03-07 - 2010-03-13	51
2010-03-14 - 2010-03-20	48
2010-03-21 - 2010-03-27	47
2010-03-28 - 2010-04-03	48
2010-04-04 - 2010-04-10	40
2010-04-11 - 2010-04-17	40
2010-04-18 - 2010-04-24	45
2010-04-25 - 2010-05-01	51
2010-05-02 - 2010-05-08	46
2010-05-09 - 2010-05-15	45
2010-05-16 - 2010-05-22	49
2010-05-23 - 2010-05-29	51
2010-05-30 - 2010-06-05	44
2010-06-06 - 2010-06-12	43
2010-06-13 - 2010-06-19	46
2010-06-20 - 2010-06-26	42
2010-06-27 - 2010-07-03	37
2010-07-04 - 2010-07-10	47
2010-07-11 - 2010-07-17	46
2010-07-18 - 2010-07-24	41
2010-07-25 - 2010-07-31	44
2010-08-01 - 2010-08-07	45
2010-08-08 - 2010-08-14	42
2010-08-15 - 2010-08-21	45
2010-08-22 - 2010-08-28	39
2010-08-29 - 2010-09-04	45
2010-09-05 - 2010-09-11	47
2010-09-12 - 2010-09-18	47
2010-09-19 - 2010-09-25	54
2010-09-26 - 2010-10-02	51
2010-10-03 - 2010-10-09	49
2010-10-10 - 2010-10-16	49
2010-10-17 - 2010-10-23	40
2010-10-24 - 2010-10-30	44
2010-10-31 - 2010-11-06	43
2010-11-07 - 2010-11-13	45
2010-11-14 - 2010-11-20	46
2010-11-21 - 2010-11-27	46
2010-11-28 - 2010-12-04	46
2010-12-05 - 2010-12-11	43
2010-12-12 - 2010-12-18	43
2010-12-19 - 2010-12-25	34
2010-12-26 - 2011-01-01	37
2011-01-02 - 2011-01-08	52
2011-01-09 - 2011-01-15	55
2011-01-16 - 2011-01-22	59
2011-01-23 - 2011-01-29	57
2011-01-30 - 2011-02-05	61
2011-02-06 - 2011-02-12	61
2011-02-13 - 2011-02-19	65
2011-02-20 - 2011-02-26	53
2011-02-27 - 2011-03-05	57
2011-03-06 - 2011-03-12	73
2011-03-13 - 2011-03-19	55
2011-03-20 - 2011-03-26	72
2011-03-27 - 2011-04-02	62
2011-04-03 - 2011-04-09	61
2011-04-10 - 2011-04-16	65
2011-04-17 - 2011-04-23	54
2011-04-24 - 2011-04-30	61
2011-05-01 - 2011-05-07	56
2011-05-08 - 2011-05-14	58
2011-05-15 - 2011-05-21	60
2011-05-22 - 2011-05-28	56
2011-05-29 - 2011-06-04	58
2011-06-05 - 2011-06-11	58
2011-06-12 - 2011-06-18	53
2011-06-19 - 2011-06-25	58
2011-06-26 - 2011-07-02	56
2011-07-03 - 2011-07-09	62
2011-07-10 - 2011-07-16	61
2011-07-17 - 2011-07-23	54
2011-07-24 - 2011-07-30	49
2011-07-31 - 2011-08-06	54
2011-08-07 - 2011-08-13	52
2011-08-14 - 2011-08-20	57
2011-08-21 - 2011-08-27	55
2011-08-28 - 2011-09-03	59
2011-09-04 - 2011-09-10	66
2011-09-11 - 2011-09-17	60
2011-09-18 - 2011-09-24	63
2011-09-25 - 2011-10-01	61
2011-10-02 - 2011-10-08	60
2011-10-09 - 2011-10-15	60
2011-10-16 - 2011-10-22	60
2011-10-23 - 2011-10-29	56
2011-10-30 - 2011-11-05	54
2011-11-06 - 2011-11-12	59
2011-11-13 - 2011-11-19	58
2011-11-20 - 2011-11-26	56
2011-11-27 - 2011-12-03	57
2011-12-04 - 2011-12-10	60
2011-12-11 - 2011-12-17	60
2011-12-18 - 2011-12-24	44
2011-12-25 - 2011-12-31	41
2012-01-01 - 2012-01-07	51
2012-01-08 - 2012-01-14	57
2012-01-15 - 2012-01-21	53
2012-01-22 - 2012-01-28	58
2012-01-29 - 2012-02-04	58
2012-02-05 - 2012-02-11	58
2012-02-12 - 2012-02-18	57
2012-02-19 - 2012-02-25	59
2012-02-26 - 2012-03-03	62
2012-03-04 - 2012-03-10	63
2012-03-11 - 2012-03-17	64
2012-03-18 - 2012-03-24	82
2012-03-25 - 2012-03-31	71
2012-04-01 - 2012-04-07	65
2012-04-08 - 2012-04-14	64
2012-04-15 - 2012-04-21	70
2012-04-22 - 2012-04-28	75
2012-04-29 - 2012-05-05	74
2012-05-06 - 2012-05-12	71
2012-05-13 - 2012-05-19	62
2012-05-20 - 2012-05-26	63
2012-05-27 - 2012-06-02	71
2012-06-03 - 2012-06-09	57
2012-06-10 - 2012-06-16	65
2012-06-17 - 2012-06-23	57
2012-06-24 - 2012-06-30	59
2012-07-01 - 2012-07-07	62
2012-07-08 - 2012-07-14	58
2012-07-15 - 2012-07-21	61
2012-07-22 - 2012-07-28	60
2012-07-29 - 2012-08-04	56
2012-08-05 - 2012-08-11	56
2012-08-12 - 2012-08-18	59
2012-08-19 - 2012-08-25	61
2012-08-26 - 2012-09-01	61
2012-09-02 - 2012-09-08	59
2012-09-09 - 2012-09-15	66
2012-09-16 - 2012-09-22	58
2012-09-23 - 2012-09-29	61
2012-09-30 - 2012-10-06	61
2012-10-07 - 2012-10-13	61
2012-10-14 - 2012-10-20	60
2012-10-21 - 2012-10-27	62
2012-10-28 - 2012-11-03	57
2012-11-04 - 2012-11-10	59
2012-11-11 - 2012-11-17	62
2012-11-18 - 2012-11-24	57
2012-11-25 - 2012-12-01	60
2012-12-02 - 2012-12-08	60
2012-12-09 - 2012-12-15	56
2012-12-16 - 2012-12-22	59
2012-12-23 - 2012-12-29	47
2012-12-30 - 2013-01-05	53
2013-01-06 - 2013-01-12	59
2013-01-13 - 2013-01-19	56
2013-01-20 - 2013-01-26	60
2013-01-27 - 2013-02-02	62
2013-02-03 - 2013-02-09	62
2013-02-10 - 2013-02-16	62
2013-02-17 - 2013-02-23	60
2013-02-24 - 2013-03-02	63
2013-03-03 - 2013-03-09	74
2013-03-10 - 2013-03-16	59
2013-03-17 - 2013-03-23	74
2013-03-24 - 2013-03-30	66
2013-03-31 - 2013-04-06	53
2013-04-07 - 2013-04-13	62
2013-04-14 - 2013-04-20	67
2013-04-21 - 2013-04-27	64
2013-04-28 - 2013-05-04	63
2013-05-05 - 2013-05-11	60
2013-05-12 - 2013-05-18	65
2013-05-19 - 2013-05-25	59
2013-05-26 - 2013-06-01	67
2013-06-02 - 2013-06-08	63
2013-06-09 - 2013-06-15	60
2013-06-16 - 2013-06-22	60
2013-06-23 - 2013-06-29	61
2013-06-30 - 2013-07-06	59
2013-07-07 - 2013-07-13	60
2013-07-14 - 2013-07-20	63
2013-07-21 - 2013-07-27	61
2013-07-28 - 2013-08-03	66
2013-08-04 - 2013-08-10	63
2013-08-11 - 2013-08-17	68
2013-08-18 - 2013-08-24	59
2013-08-25 - 2013-08-31	62
2013-09-01 - 2013-09-07	70
2013-09-08 - 2013-09-14	65
2013-09-15 - 2013-09-21	67
2013-09-22 - 2013-09-28	66
2013-09-29 - 2013-10-05	63
2013-10-06 - 2013-10-12	68
2013-10-13 - 2013-10-19	70
2013-10-20 - 2013-10-26	71
2013-10-27 - 2013-11-02	59
2013-11-03 - 2013-11-09	66
2013-11-10 - 2013-11-16	70
2013-11-17 - 2013-11-23	74
2013-11-24 - 2013-11-30	68
2013-12-01 - 2013-12-07	67
2013-12-08 - 2013-12-14	71
2013-12-15 - 2013-12-21	66
2013-12-22 - 2013-12-28	51
2013-12-29 - 2014-01-04	69
2014-01-05 - 2014-01-11	62
2014-01-12 - 2014-01-18	61
2014-01-19 - 2014-01-25	68
2014-01-26 - 2014-02-01	65
2014-02-02 - 2014-02-08	64
2014-02-09 - 2014-02-15	66
2014-02-16 - 2014-02-22	65
2014-02-23 - 2014-03-01	63
2014-03-02 - 2014-03-08	62
2014-03-09 - 2014-03-15	64
2014-03-16 - 2014-03-22	69
2014-03-23 - 2014-03-29	65
2014-03-30 - 2014-04-05	61
2014-04-06 - 2014-04-12	62
2014-04-13 - 2014-04-19	70
2014-04-20 - 2014-04-26	63
2014-04-27 - 2014-05-03	71
2014-05-04 - 2014-05-10	63
2014-05-11 - 2014-05-17	68
2014-05-18 - 2014-05-24	66
2014-05-25 - 2014-05-31	72
2014-06-01 - 2014-06-07	64
2014-06-08 - 2014-06-14	65
2014-06-15 - 2014-06-21	65
2014-06-22 - 2014-06-28	65
2014-06-29 - 2014-07-05	70
2014-07-06 - 2014-07-12	69
2014-07-13 - 2014-07-19	70
2014-07-20 - 2014-07-26	82
2014-07-27 - 2014-08-02	83
2014-08-03 - 2014-08-09	79
2014-08-10 - 2014-08-16	69
2014-08-17 - 2014-08-23	65
2014-08-24 - 2014-08-30	61
2014-08-31 - 2014-09-06	65
2014-09-07 - 2014-09-13	67
2014-09-14 - 2014-09-20	63
2014-09-21 - 2014-09-27	72
2014-09-28 - 2014-10-04	72
2014-10-05 - 2014-10-11	72
2014-10-12 - 2014-10-18	69
2014-10-19 - 2014-10-25	69
2014-10-26 - 2014-11-01
Top subregions for tobacco
Subregion	tobacco
England	100
Wales	88
Scotland	80
Northern Ireland	80
Top cities for tobacco
City	tobacco
Bristol	100
London	38
Southampton	36
Plymouth	35
Nazeing	34
Nottingham	34
Cardiff	32
Norwich	32
Brighton	30
Manchester	29
Oxford	29
Belfast	29
Birmingham	29
Glasgow	28
Cambridge	28
Top searches for tobacco
uk tobacco	100
tobacco factory	65
imperial tobacco	55
imperial	50
british tobacco	50
british american tobacco	45
tobacco prices	40
tobacco pipe	40
cigarettes	35
rolling tobacco	35
tobacco factory bristol	30
buy tobacco	30
belgium tobacco	25
tobacco dock	20
tobacco shop	20
tobacco online	20
golden virginia tobacco	20
golden virginia	20
cheap tobacco	20
shisha	20
shisha tobacco	15
tobacco company	15
duty free	15
duty free tobacco	15
tobacco allowance	15
tobacco road	15
tabacco	10
tobacco factory theatre	10
the tobacco factory	10
tesco tobacco	10
tobacco pipes	10
chewing tobacco	10
nicotine	10
adinkerke tobacco	10
adinkerke	10
tobacco in belgium	10
tobacco tin	10
amber leaf	10
amber leaf tobacco	10
tobacco control	10
tobacco companies	10
tobacco alley	10
tobacco tins	10
drum tobacco	10
tobacco pouch	10
real tobacco	5
adidas tobacco	5
tobacco advertising	5
tobacco plant	5
buy tobacco online	5
Rising searches for tobacco
buy tobacco	+300%
rolling tobacco	+300%
tobacco dock	+250%
tobacco online	+250%
tobacco prices	+250%
tobacco pipe	+190%
golden virginia	+170%
golden virginia tobacco	+140%
tobacco factory	+130%
tobacco shop	+130%
