# Supplementary material for: Information Seeking Regarding Tobacco and Lung Cancer: Effects of Seasonality
Source: PLoS One. 2015 Mar 17;10(3):e0117938. doi: 10.1371/journal.pone.0117938 (PMC4364309; doi:10.1371/journal.pone.0117938)
Supplement: S1 Dataset — (ZIP) [file pone.0117938.s012.zip › Dataset S1/tobacco-us.csv]

Web Search interest: tobacco
United States; 2004 - present
Interest over time
Week	tobacco
2004-01-04 - 2004-01-10	70
2004-01-11 - 2004-01-17	78
2004-01-18 - 2004-01-24	80
2004-01-25 - 2004-01-31	75
2004-02-01 - 2004-02-07	78
2004-02-08 - 2004-02-14	88
2004-02-15 - 2004-02-21	85
2004-02-22 - 2004-02-28	85
2004-02-29 - 2004-03-06	89
2004-03-07 - 2004-03-13	78
2004-03-14 - 2004-03-20	79
2004-03-21 - 2004-03-27	73
2004-03-28 - 2004-04-03	86
2004-04-04 - 2004-04-10	87
2004-04-11 - 2004-04-17	77
2004-04-18 - 2004-04-24	92
2004-04-25 - 2004-05-01	90
2004-05-02 - 2004-05-08	85
2004-05-09 - 2004-05-15	80
2004-05-16 - 2004-05-22	78
2004-05-23 - 2004-05-29	81
2004-05-30 - 2004-06-05	71
2004-06-06 - 2004-06-12	67
2004-06-13 - 2004-06-19	62
2004-06-20 - 2004-06-26	72
2004-06-27 - 2004-07-03	60
2004-07-04 - 2004-07-10	65
2004-07-11 - 2004-07-17	72
2004-07-18 - 2004-07-24	74
2004-07-25 - 2004-07-31	63
2004-08-01 - 2004-08-07	64
2004-08-08 - 2004-08-14	56
2004-08-15 - 2004-08-21	64
2004-08-22 - 2004-08-28	60
2004-08-29 - 2004-09-04	61
2004-09-05 - 2004-09-11	65
2004-09-12 - 2004-09-18	75
2004-09-19 - 2004-09-25	83
2004-09-26 - 2004-10-02	83
2004-10-03 - 2004-10-09	82
2004-10-10 - 2004-10-16	80
2004-10-17 - 2004-10-23	85
2004-10-24 - 2004-10-30	79
2004-10-31 - 2004-11-06	83
2004-11-07 - 2004-11-13	76
2004-11-14 - 2004-11-20	96
2004-11-21 - 2004-11-27	69
2004-11-28 - 2004-12-04	91
2004-12-05 - 2004-12-11	87
2004-12-12 - 2004-12-18	74
2004-12-19 - 2004-12-25	59
2004-12-26 - 2005-01-01	46
2005-01-02 - 2005-01-08	72
2005-01-09 - 2005-01-15	77
2005-01-16 - 2005-01-22	69
2005-01-23 - 2005-01-29	71
2005-01-30 - 2005-02-05	75
2005-02-06 - 2005-02-12	77
2005-02-13 - 2005-02-19	79
2005-02-20 - 2005-02-26	79
2005-02-27 - 2005-03-05	79
2005-03-06 - 2005-03-12	81
2005-03-13 - 2005-03-19	87
2005-03-20 - 2005-03-26	67
2005-03-27 - 2005-04-02	70
2005-04-03 - 2005-04-09	78
2005-04-10 - 2005-04-16	84
2005-04-17 - 2005-04-23	91
2005-04-24 - 2005-04-30	90
2005-05-01 - 2005-05-07	76
2005-05-08 - 2005-05-14	75
2005-05-15 - 2005-05-21	76
2005-05-22 - 2005-05-28	68
2005-05-29 - 2005-06-04	63
2005-06-05 - 2005-06-11	60
2005-06-12 - 2005-06-18	62
2005-06-19 - 2005-06-25	58
2005-06-26 - 2005-07-02	55
2005-07-03 - 2005-07-09	52
2005-07-10 - 2005-07-16	59
2005-07-17 - 2005-07-23	64
2005-07-24 - 2005-07-30	54
2005-07-31 - 2005-08-06	59
2005-08-07 - 2005-08-13	53
2005-08-14 - 2005-08-20	52
2005-08-21 - 2005-08-27	55
2005-08-28 - 2005-09-03	54
2005-09-04 - 2005-09-10	56
2005-09-11 - 2005-09-17	64
2005-09-18 - 2005-09-24	72
2005-09-25 - 2005-10-01	74
2005-10-02 - 2005-10-08	63
2005-10-09 - 2005-10-15	69
2005-10-16 - 2005-10-22	73
2005-10-23 - 2005-10-29	75
2005-10-30 - 2005-11-05	75
2005-11-06 - 2005-11-12	71
2005-11-13 - 2005-11-19	80
2005-11-20 - 2005-11-26	55
2005-11-27 - 2005-12-03	74
2005-12-04 - 2005-12-10	69
2005-12-11 - 2005-12-17	67
2005-12-18 - 2005-12-24	58
2005-12-25 - 2005-12-31	44
2006-01-01 - 2006-01-07	58
2006-01-08 - 2006-01-14	65
2006-01-15 - 2006-01-21	63
2006-01-22 - 2006-01-28	66
2006-01-29 - 2006-02-04	62
2006-02-05 - 2006-02-11	63
2006-02-12 - 2006-02-18	60
2006-02-19 - 2006-02-25	69
2006-02-26 - 2006-03-04	75
2006-03-05 - 2006-03-11	65
2006-03-12 - 2006-03-18	66
2006-03-19 - 2006-03-25	67
2006-03-26 - 2006-04-01	65
2006-04-02 - 2006-04-08	74
2006-04-09 - 2006-04-15	60
2006-04-16 - 2006-04-22	65
2006-04-23 - 2006-04-29	71
2006-04-30 - 2006-05-06	67
2006-05-07 - 2006-05-13	61
2006-05-14 - 2006-05-20	60
2006-05-21 - 2006-05-27	57
2006-05-28 - 2006-06-03	57
2006-06-04 - 2006-06-10	52
2006-06-11 - 2006-06-17	54
2006-06-18 - 2006-06-24	52
2006-06-25 - 2006-07-01	48
2006-07-02 - 2006-07-08	48
2006-07-09 - 2006-07-15	51
2006-07-16 - 2006-07-22	50
2006-07-23 - 2006-07-29	47
2006-07-30 - 2006-08-05	48
2006-08-06 - 2006-08-12	47
2006-08-13 - 2006-08-19	47
2006-08-20 - 2006-08-26	44
2006-08-27 - 2006-09-02	51
2006-09-03 - 2006-09-09	53
2006-09-10 - 2006-09-16	61
2006-09-17 - 2006-09-23	61
2006-09-24 - 2006-09-30	64
2006-10-01 - 2006-10-07	59
2006-10-08 - 2006-10-14	63
2006-10-15 - 2006-10-21	65
2006-10-22 - 2006-10-28	71
2006-10-29 - 2006-11-04	65
2006-11-05 - 2006-11-11	71
2006-11-12 - 2006-11-18	66
2006-11-19 - 2006-11-25	52
2006-11-26 - 2006-12-02	65
2006-12-03 - 2006-12-09	64
2006-12-10 - 2006-12-16	65
2006-12-17 - 2006-12-23	54
2006-12-24 - 2006-12-30	40
2006-12-31 - 2007-01-06	54
2007-01-07 - 2007-01-13	60
2007-01-14 - 2007-01-20	54
2007-01-21 - 2007-01-27	55
2007-01-28 - 2007-02-03	61
2007-02-04 - 2007-02-10	60
2007-02-11 - 2007-02-17	60
2007-02-18 - 2007-02-24	56
2007-02-25 - 2007-03-03	60
2007-03-04 - 2007-03-10	63
2007-03-11 - 2007-03-17	60
2007-03-18 - 2007-03-24	69
2007-03-25 - 2007-03-31	66
2007-04-01 - 2007-04-07	57
2007-04-08 - 2007-04-14	61
2007-04-15 - 2007-04-21	58
2007-04-22 - 2007-04-28	62
2007-04-29 - 2007-05-05	65
2007-05-06 - 2007-05-12	56
2007-05-13 - 2007-05-19	59
2007-05-20 - 2007-05-26	55
2007-05-27 - 2007-06-02	52
2007-06-03 - 2007-06-09	52
2007-06-10 - 2007-06-16	52
2007-06-17 - 2007-06-23	53
2007-06-24 - 2007-06-30	51
2007-07-01 - 2007-07-07	48
2007-07-08 - 2007-07-14	51
2007-07-15 - 2007-07-21	50
2007-07-22 - 2007-07-28	50
2007-07-29 - 2007-08-04	49
2007-08-05 - 2007-08-11	49
2007-08-12 - 2007-08-18	50
2007-08-19 - 2007-08-25	49
2007-08-26 - 2007-09-01	48
2007-09-02 - 2007-09-08	46
2007-09-09 - 2007-09-15	53
2007-09-16 - 2007-09-22	60
2007-09-23 - 2007-09-29	55
2007-09-30 - 2007-10-06	59
2007-10-07 - 2007-10-13	58
2007-10-14 - 2007-10-20	58
2007-10-21 - 2007-10-27	61
2007-10-28 - 2007-11-03	61
2007-11-04 - 2007-11-10	63
2007-11-11 - 2007-11-17	62
2007-11-18 - 2007-11-24	50
2007-11-25 - 2007-12-01	64
2007-12-02 - 2007-12-08	62
2007-12-09 - 2007-12-15	59
2007-12-16 - 2007-12-22	51
2007-12-23 - 2007-12-29	39
2007-12-30 - 2008-01-05	46
2008-01-06 - 2008-01-12	51
2008-01-13 - 2008-01-19	52
2008-01-20 - 2008-01-26	51
2008-01-27 - 2008-02-02	51
2008-02-03 - 2008-02-09	52
2008-02-10 - 2008-02-16	53
2008-02-17 - 2008-02-23	57
2008-02-24 - 2008-03-01	57
2008-03-02 - 2008-03-08	58
2008-03-09 - 2008-03-15	57
2008-03-16 - 2008-03-22	52
2008-03-23 - 2008-03-29	53
2008-03-30 - 2008-04-05	60
2008-04-06 - 2008-04-12	55
2008-04-13 - 2008-04-19	59
2008-04-20 - 2008-04-26	64
2008-04-27 - 2008-05-03	61
2008-05-04 - 2008-05-10	60
2008-05-11 - 2008-05-17	54
2008-05-18 - 2008-05-24	53
2008-05-25 - 2008-05-31	51
2008-06-01 - 2008-06-07	51
2008-06-08 - 2008-06-14	51
2008-06-15 - 2008-06-21	45
2008-06-22 - 2008-06-28	44
2008-06-29 - 2008-07-05	45
2008-07-06 - 2008-07-12	47
2008-07-13 - 2008-07-19	47
2008-07-20 - 2008-07-26	49
2008-07-27 - 2008-08-02	48
2008-08-03 - 2008-08-09	45
2008-08-10 - 2008-08-16	43
2008-08-17 - 2008-08-23	44
2008-08-24 - 2008-08-30	45
2008-08-31 - 2008-09-06	51
2008-09-07 - 2008-09-13	53
2008-09-14 - 2008-09-20	55
2008-09-21 - 2008-09-27	55
2008-09-28 - 2008-10-04	58
2008-10-05 - 2008-10-11	57
2008-10-12 - 2008-10-18	57
2008-10-19 - 2008-10-25	59
2008-10-26 - 2008-11-01	58
2008-11-02 - 2008-11-08	55
2008-11-09 - 2008-11-15	57
2008-11-16 - 2008-11-22	62
2008-11-23 - 2008-11-29	49
2008-11-30 - 2008-12-06	57
2008-12-07 - 2008-12-13	58
2008-12-14 - 2008-12-20	53
2008-12-21 - 2008-12-27	41
2008-12-28 - 2009-01-03	43
2009-01-04 - 2009-01-10	51
2009-01-11 - 2009-01-17	52
2009-01-18 - 2009-01-24	50
2009-01-25 - 2009-01-31	52
2009-02-01 - 2009-02-07	55
2009-02-08 - 2009-02-14	56
2009-02-15 - 2009-02-21	54
2009-02-22 - 2009-02-28	64
2009-03-01 - 2009-03-07	64
2009-03-08 - 2009-03-14	69
2009-03-15 - 2009-03-21	68
2009-03-22 - 2009-03-28	72
2009-03-29 - 2009-04-04	100
2009-04-05 - 2009-04-11	73
2009-04-12 - 2009-04-18	65
2009-04-19 - 2009-04-25	70
2009-04-26 - 2009-05-02	65
2009-05-03 - 2009-05-09	63
2009-05-10 - 2009-05-16	62
2009-05-17 - 2009-05-23	60
2009-05-24 - 2009-05-30	58
2009-05-31 - 2009-06-06	56
2009-06-07 - 2009-06-13	66
2009-06-14 - 2009-06-20	60
2009-06-21 - 2009-06-27	62
2009-06-28 - 2009-07-04	52
2009-07-05 - 2009-07-11	57
2009-07-12 - 2009-07-18	54
2009-07-19 - 2009-07-25	54
2009-07-26 - 2009-08-01	53
2009-08-02 - 2009-08-08	50
2009-08-09 - 2009-08-15	50
2009-08-16 - 2009-08-22	52
2009-08-23 - 2009-08-29	56
2009-08-30 - 2009-09-05	54
2009-09-06 - 2009-09-12	56
2009-09-13 - 2009-09-19	59
2009-09-20 - 2009-09-26	64
2009-09-27 - 2009-10-03	61
2009-10-04 - 2009-10-10	62
2009-10-11 - 2009-10-17	63
2009-10-18 - 2009-10-24	62
2009-10-25 - 2009-10-31	59
2009-11-01 - 2009-11-07	61
2009-11-08 - 2009-11-14	61
2009-11-15 - 2009-11-21	67
2009-11-22 - 2009-11-28	49
2009-11-29 - 2009-12-05	63
2009-12-06 - 2009-12-12	61
2009-12-13 - 2009-12-19	57
2009-12-20 - 2009-12-26	46
2009-12-27 - 2010-01-02	47
2010-01-03 - 2010-01-09	53
2010-01-10 - 2010-01-16	61
2010-01-17 - 2010-01-23	54
2010-01-24 - 2010-01-30	51
2010-01-31 - 2010-02-06	52
2010-02-07 - 2010-02-13	51
2010-02-14 - 2010-02-20	56
2010-02-21 - 2010-02-27	57
2010-02-28 - 2010-03-06	59
2010-03-07 - 2010-03-13	58
2010-03-14 - 2010-03-20	60
2010-03-21 - 2010-03-27	62
2010-03-28 - 2010-04-03	55
2010-04-04 - 2010-04-10	60
2010-04-11 - 2010-04-17	61
2010-04-18 - 2010-04-24	62
2010-04-25 - 2010-05-01	63
2010-05-02 - 2010-05-08	56
2010-05-09 - 2010-05-15	57
2010-05-16 - 2010-05-22	53
2010-05-23 - 2010-05-29	53
2010-05-30 - 2010-06-05	55
2010-06-06 - 2010-06-12	51
2010-06-13 - 2010-06-19	50
2010-06-20 - 2010-06-26	53
2010-06-27 - 2010-07-03	52
2010-07-04 - 2010-07-10	46
2010-07-11 - 2010-07-17	49
2010-07-18 - 2010-07-24	52
2010-07-25 - 2010-07-31	49
2010-08-01 - 2010-08-07	48
2010-08-08 - 2010-08-14	48
2010-08-15 - 2010-08-21	48
2010-08-22 - 2010-08-28	47
2010-08-29 - 2010-09-04	49
2010-09-05 - 2010-09-11	51
2010-09-12 - 2010-09-18	51
2010-09-19 - 2010-09-25	52
2010-09-26 - 2010-10-02	52
2010-10-03 - 2010-10-09	55
2010-10-10 - 2010-10-16	54
2010-10-17 - 2010-10-23	53
2010-10-24 - 2010-10-30	55
2010-10-31 - 2010-11-06	55
2010-11-07 - 2010-11-13	54
2010-11-14 - 2010-11-20	60
2010-11-21 - 2010-11-27	44
2010-11-28 - 2010-12-04	55
2010-12-05 - 2010-12-11	56
2010-12-12 - 2010-12-18	51
2010-12-19 - 2010-12-25	45
2010-12-26 - 2011-01-01	44
2011-01-02 - 2011-01-08	56
2011-01-09 - 2011-01-15	51
2011-01-16 - 2011-01-22	55
2011-01-23 - 2011-01-29	54
2011-01-30 - 2011-02-05	53
2011-02-06 - 2011-02-12	55
2011-02-13 - 2011-02-19	58
2011-02-20 - 2011-02-26	58
2011-02-27 - 2011-03-05	59
2011-03-06 - 2011-03-12	58
2011-03-13 - 2011-03-19	56
2011-03-20 - 2011-03-26	62
2011-03-27 - 2011-04-02	61
2011-04-03 - 2011-04-09	60
2011-04-10 - 2011-04-16	59
2011-04-17 - 2011-04-23	58
2011-04-24 - 2011-04-30	59
2011-05-01 - 2011-05-07	57
2011-05-08 - 2011-05-14	58
2011-05-15 - 2011-05-21	59
2011-05-22 - 2011-05-28	54
2011-05-29 - 2011-06-04	55
2011-06-05 - 2011-06-11	53
2011-06-12 - 2011-06-18	56
2011-06-19 - 2011-06-25	58
2011-06-26 - 2011-07-02	56
2011-07-03 - 2011-07-09	53
2011-07-10 - 2011-07-16	54
2011-07-17 - 2011-07-23	53
2011-07-24 - 2011-07-30	50
2011-07-31 - 2011-08-06	53
2011-08-07 - 2011-08-13	54
2011-08-14 - 2011-08-20	57
2011-08-21 - 2011-08-27	51
2011-08-28 - 2011-09-03	52
2011-09-04 - 2011-09-10	55
2011-09-11 - 2011-09-17	58
2011-09-18 - 2011-09-24	57
2011-09-25 - 2011-10-01	59
2011-10-02 - 2011-10-08	59
2011-10-09 - 2011-10-15	55
2011-10-16 - 2011-10-22	60
2011-10-23 - 2011-10-29	60
2011-10-30 - 2011-11-05	58
2011-11-06 - 2011-11-12	57
2011-11-13 - 2011-11-19	61
2011-11-20 - 2011-11-26	52
2011-11-27 - 2011-12-03	59
2011-12-04 - 2011-12-10	58
2011-12-11 - 2011-12-17	55
2011-12-18 - 2011-12-24	53
2011-12-25 - 2011-12-31	47
2012-01-01 - 2012-01-07	52
2012-01-08 - 2012-01-14	57
2012-01-15 - 2012-01-21	53
2012-01-22 - 2012-01-28	56
2012-01-29 - 2012-02-04	55
2012-02-05 - 2012-02-11	56
2012-02-12 - 2012-02-18	54
2012-02-19 - 2012-02-25	54
2012-02-26 - 2012-03-03	57
2012-03-04 - 2012-03-10	58
2012-03-11 - 2012-03-17	56
2012-03-18 - 2012-03-24	56
2012-03-25 - 2012-03-31	57
2012-04-01 - 2012-04-07	53
2012-04-08 - 2012-04-14	58
2012-04-15 - 2012-04-21	61
2012-04-22 - 2012-04-28	59
2012-04-29 - 2012-05-05	59
2012-05-06 - 2012-05-12	58
2012-05-13 - 2012-05-19	58
2012-05-20 - 2012-05-26	57
2012-05-27 - 2012-06-02	57
2012-06-03 - 2012-06-09	58
2012-06-10 - 2012-06-16	53
2012-06-17 - 2012-06-23	55
2012-06-24 - 2012-06-30	55
2012-07-01 - 2012-07-07	53
2012-07-08 - 2012-07-14	54
2012-07-15 - 2012-07-21	54
2012-07-22 - 2012-07-28	54
2012-07-29 - 2012-08-04	54
2012-08-05 - 2012-08-11	54
2012-08-12 - 2012-08-18	56
2012-08-19 - 2012-08-25	54
2012-08-26 - 2012-09-01	54
2012-09-02 - 2012-09-08	57
2012-09-09 - 2012-09-15	55
2012-09-16 - 2012-09-22	58
2012-09-23 - 2012-09-29	55
2012-09-30 - 2012-10-06	56
2012-10-07 - 2012-10-13	55
2012-10-14 - 2012-10-20	56
2012-10-21 - 2012-10-27	56
2012-10-28 - 2012-11-03	55
2012-11-04 - 2012-11-10	55
2012-11-11 - 2012-11-17	59
2012-11-18 - 2012-11-24	51
2012-11-25 - 2012-12-01	57
2012-12-02 - 2012-12-08	59
2012-12-09 - 2012-12-15	57
2012-12-16 - 2012-12-22	55
2012-12-23 - 2012-12-29	51
2012-12-30 - 2013-01-05	51
2013-01-06 - 2013-01-12	55
2013-01-13 - 2013-01-19	55
2013-01-20 - 2013-01-26	53
2013-01-27 - 2013-02-02	54
2013-02-03 - 2013-02-09	53
2013-02-10 - 2013-02-16	55
2013-02-17 - 2013-02-23	56
2013-02-24 - 2013-03-02	57
2013-03-03 - 2013-03-09	56
2013-03-10 - 2013-03-16	55
2013-03-17 - 2013-03-23	61
2013-03-24 - 2013-03-30	59
2013-03-31 - 2013-04-06	60
2013-04-07 - 2013-04-13	65
2013-04-14 - 2013-04-20	62
2013-04-21 - 2013-04-27	65
2013-04-28 - 2013-05-04	66
2013-05-05 - 2013-05-11	62
2013-05-12 - 2013-05-18	63
2013-05-19 - 2013-05-25	63
2013-05-26 - 2013-06-01	64
2013-06-02 - 2013-06-08	63
2013-06-09 - 2013-06-15	62
2013-06-16 - 2013-06-22	60
2013-06-23 - 2013-06-29	58
2013-06-30 - 2013-07-06	61
2013-07-07 - 2013-07-13	56
2013-07-14 - 2013-07-20	57
2013-07-21 - 2013-07-27	59
2013-07-28 - 2013-08-03	59
2013-08-04 - 2013-08-10	57
2013-08-11 - 2013-08-17	58
2013-08-18 - 2013-08-24	59
2013-08-25 - 2013-08-31	58
2013-09-01 - 2013-09-07	60
2013-09-08 - 2013-09-14	56
2013-09-15 - 2013-09-21	58
2013-09-22 - 2013-09-28	60
2013-09-29 - 2013-10-05	62
2013-10-06 - 2013-10-12	63
2013-10-13 - 2013-10-19	62
2013-10-20 - 2013-10-26	62
2013-10-27 - 2013-11-02	61
2013-11-03 - 2013-11-09	63
2013-11-10 - 2013-11-16	62
2013-11-17 - 2013-11-23	62
2013-11-24 - 2013-11-30	53
2013-12-01 - 2013-12-07	59
2013-12-08 - 2013-12-14	60
2013-12-15 - 2013-12-21	63
2013-12-22 - 2013-12-28	54
2013-12-29 - 2014-01-04	53
2014-01-05 - 2014-01-11	55
2014-01-12 - 2014-01-18	59
2014-01-19 - 2014-01-25	58
2014-01-26 - 2014-02-01	63
2014-02-02 - 2014-02-08	68
2014-02-09 - 2014-02-15	56
2014-02-16 - 2014-02-22	61
2014-02-23 - 2014-03-01	60
2014-03-02 - 2014-03-08	61
2014-03-09 - 2014-03-15	60
2014-03-16 - 2014-03-22	62
2014-03-23 - 2014-03-29	65
2014-03-30 - 2014-04-05	59
2014-04-06 - 2014-04-12	62
2014-04-13 - 2014-04-19	58
2014-04-20 - 2014-04-26	65
2014-04-27 - 2014-05-03	62
2014-05-04 - 2014-05-10	58
2014-05-11 - 2014-05-17	61
2014-05-18 - 2014-05-24	61
2014-05-25 - 2014-05-31	55
2014-06-01 - 2014-06-07	59
2014-06-08 - 2014-06-14	55
2014-06-15 - 2014-06-21	64
2014-06-22 - 2014-06-28	55
2014-06-29 - 2014-07-05	55
2014-07-06 - 2014-07-12	57
2014-07-13 - 2014-07-19	59
2014-07-20 - 2014-07-26	59
2014-07-27 - 2014-08-02	58
2014-08-03 - 2014-08-09	61
2014-08-10 - 2014-08-16	54
2014-08-17 - 2014-08-23	55
2014-08-24 - 2014-08-30	58
2014-08-31 - 2014-09-06	59
2014-09-07 - 2014-09-13	55
2014-09-14 - 2014-09-20	59
2014-09-21 - 2014-09-27	59
2014-09-28 - 2014-10-04	59
2014-10-05 - 2014-10-11	60
2014-10-12 - 2014-10-18	58
2014-10-19 - 2014-10-25	60
2014-10-26 - 2014-11-01
Top subregions for tobacco
Subregion	tobacco
North Carolina	100
Montana	72
Kentucky	72
Wyoming	68
West Virginia	66
Arkansas	61
Tennessee	61
Minnesota	60
Indiana	60
North Dakota	58
District of Columbia	58
Georgia	58
South Dakota	58
Alaska	58
Mississippi	56
South Carolina	56
Ohio	55
Maine	55
Wisconsin	55
Iowa	54
Virginia	54
Oklahoma	54
Nebraska	54
Pennsylvania	53
Idaho	53
Michigan	52
Missouri	52
Alabama	52
Florida	52
Maryland	51
Louisiana	51
Vermont	51
Kansas	50
Illinois	50
Colorado	49
New Mexico	45
Texas	45
Washington	44
New Hampshire	42
Connecticut	42
Delaware	42
New York	42
Massachusetts	41
New Jersey	41
Rhode Island	41
Arizona	41
Hawaii	40
Oregon	38
California	37
Utah	36
Nevada	34
Top metros for tobacco
Metro	tobacco
Raleigh-Durham (Fayetteville) NC	100
Richmond-Petersburg VA	92
Augusta GA	81
Lexington KY	74
Greensboro-High Point-Winston Salem NC	72
Butte-Bozeman MT	65
Charleston-Huntington WV	62
Tri-Cities TN-VA	61
Greenville-New Bern-Washington NC	61
Bangor ME	59
Bowling Green KY	59
Minot-Bismarck-Dickinson(Williston) ND	58
Harrisonburg VA	57
Rapid City SD	56
Terre Haute IN	55
Marquette MI	55
Duluth MN-Superior WI	54
Tallahassee FL-Thomasville GA	54
Charlottesville VA	52
Florence-Myrtle Beach SC	52
Evansville IN	51
Little Rock-Pine Bluff AR	51
Cheyenne WY-Scottsbluff NE	51
Nashville TN	51
Erie PA	50
Sioux Falls(Mitchell) SD	50
Biloxi-Gulfport MS	50
Minneapolis-St. Paul MN	50
Missoula MT	49
Wilmington NC	49
Columbus-Tupelo-West Point MS	49
Paducah KY-Cape Girardeau MO-Harrisburg-Mount Vernon IL	49
Fargo-Valley City ND	49
Springfield MO	49
Roanoke-Lynchburg VA	49
La Crosse-Eau Claire WI	48
Johnstown-Altoona PA	48
Youngstown OH	48
Charlotte NC	48
Anchorage AK	47
Columbia-Jefferson City MO	47
Pittsburgh PA	47
Harrisburg-Lancaster-Lebanon-York PA	47
Tyler-Longview(Lufkin & Nacogdoches) TX	47
Jackson MS	47
Wausau-Rhinelander WI	47
Greenville-Spartanburg SC-Asheville NC-Anderson SC	46
Madison WI	46
Indianapolis IN	46
Wilkes Barre-Scranton PA	46
Albany GA	45
Binghamton NY	45
Ft. Smith-Fayetteville-Springdale-Rogers AR	45
Jackson TN	45
Cedar Rapids-Waterloo-Iowa City & Dubuque IA	44
Louisville KY	44
Omaha NE	44
Cincinnati OH	44
Boise ID	44
Ft. Wayne IN	44
Atlanta GA	44
Des Moines-Ames IA	43
Montgomery (Selma) AL	43
Charleston SC	43
Norfolk-Portsmouth-Newport News VA	43
Spokane WA	43
Idaho Falls-Pocatello ID	43
Champaign & Springfield-Decatur IL	43
Chico-Redding CA	43
Savannah GA	42
Knoxville TN	42
Traverse City-Cadillac MI	42
Birmingham AL	42
Flint-Saginaw-Bay City MI	42
Lincoln & Hastings-Kearney NE	42
Lansing MI	42
Grand Rapids-Kalamazoo-Battle Creek MI	42
Jacksonville FL	42
Columbus OH	42
Lafayette LA	42
Tulsa OK	42
Memphis TN	42
Wichita-Hutchinson KS	42
Columbus GA	42
South Bend-Elkhart IN	41
Kansas City MO	41
Mobile AL-Pensacola (Ft. Walton Beach) FL	41
Lafayette IN	41
Burlington VT-Plattsburgh NY	41
Oklahoma City OK	41
Toledo OH	41
Macon GA	41
New Orleans LA	41
Chattanooga TN	41
Gainesville FL	41
Peoria-Bloomington IL	41
Shreveport LA	41
Denver CO	41
Chicago IL	40
Albany-Schenectady-Troy NY	40
Waco-Temple-Bryan TX	40
Columbia SC	40
Sioux City IA	40
Rochester MN-Mason City IA-Austin MN	40
Cleveland-Akron (Canton) OH	40
Hattiesburg-Laurel MS	40
Portland-Auburn ME	39
Rockford IL	39
Salisbury MD	39
Tampa-St. Petersburg (Sarasota) FL	39
Odessa-Midland TX	39
Green Bay-Appleton WI	39
Buffalo NY	39
Topeka KS	39
Davenport IA-Rock Island-Moline IL	39
Syracuse NY	38
Washington DC (Hagerstown MD)	38
Lubbock TX	38
Detroit MI	38
Colorado Springs-Pueblo CO	37
Miami-Ft. Lauderdale FL	37
St. Louis MO	37
Eugene OR	37
Baltimore MD	37
Orlando-Daytona Beach-Melbourne FL	37
Medford-Klamath Falls OR	37
Hartford & New Haven CT	36
Yakima-Pasco-Richland-Kennewick WA	36
Amarillo TX	36
Philadelphia PA	36
Springfield-Holyoke MA	36
Dayton OH	35
Milwaukee WI	35
Huntsville-Decatur (Florence) AL	35
Ft. Myers-Naples FL	35
Boston MA-Manchester NH	34
Baton Rouge LA	34
Seattle-Tacoma WA	34
Albuquerque-Santa Fe NM	34
Dallas-Ft. Worth TX	34
Providence RI-New Bedford MA	33
El Paso TX	33
Tucson (Sierra Vista) AZ	33
Rochester NY	33
New York NY	32
Honolulu HI	32
Phoenix AZ	32
Abilene-Sweetwater TX	31
West Palm Beach-Ft. Pierce FL	31
Sacramento-Stockton-Modesto CA	31
Salt Lake City UT	31
Austin TX	30
Reno NV	30
Houston TX	30
Portland OR	30
Santa Barbara-Santa Maria-San Luis Obispo CA	29
San Antonio TX	29
Corpus Christi TX	29
Los Angeles CA	28
San Diego CA	27
Las Vegas NV	27
Bakersfield CA	26
Monterey-Salinas CA	26
Fresno-Visalia CA	25
San Francisco-Oakland-San Jose CA	22
Harlingen-Weslaco-Brownsville-McAllen TX	16
Utica NY	0
Watertown NY	0
Presque Isle ME	0
Wheeling WV-Steubenville OH	0
Lima OH	0
Bluefield-Beckley-Oak Hill WV	0
Elmira NY	0
Alpena MI	0
Zanesville OH	0
Parkersburg WV	0
Clarksburg-Weston WV	0
Joplin MO-Pittsburg KS	0
Dothan AL	0
Victoria TX	0
Wichita Falls TX & Lawton OK	0
Monroe LA-El Dorado AR	0
Ottumwa IA-Kirksville MO	0
St. Joseph MO	0
Lake Charles LA	0
Alexandria LA	0
Greenwood-Greenville MS	0
Panama City FL	0
Sherman TX-Ada OK	0
San Angelo TX	0
Beaumont-Port Arthur TX	0
Meridian MS	0
Quincy IL-Hannibal MO-Keokuk IA	0
Jonesboro AR	0
Mankato MN	0
North Platte NE	0
Fairbanks AK	0
Juneau AK	0
Laredo TX	0
Great Falls MT	0
Billings MT	0
Twin Falls ID	0
Helena MT	0
Casper-Riverton WY	0
Yuma AZ-El Centro CA	0
Grand Junction-Montrose CO	0
Glendive MT	0
Eureka CA	0
Palm Springs CA	0
Bend OR	0
Top cities for tobacco
City	tobacco
Durham	100
Richmond	68
Raleigh	58
Washington	31
Atlanta	29
Alexandria	29
Nashville	29
Charlotte	29
Minneapolis	27
Columbus	27
Chicago	26
Indianapolis	26
St. Louis	24
Miami	24
Denver	24
Top searches for tobacco
chewing tobacco	100
pipe tobacco	95
smoking tobacco	75
smoking	70
tobacco shop	50
cigarettes	45
tobacco road	45
cigarette tobacco	45
smokeless tobacco	45
tobacco pipes	40
american tobacco	40
tobacco use	40
what is tobacco	40
chew tobacco	35
tobacco company	35
tobacco effects	35
hookah tobacco	30
hookah	30
tobacco store	30
nicotine	30
tobacco shops	25
dip	25
dip tobacco	25
effects of tobacco	25
tabacco	20
us tobacco	20
tobacco products	20
tobacco facts	20
tobacco stores	15
cigars	15
tobacco tax	15
copenhagen	15
copenhagen tobacco	15
snuff tobacco	15
snuff	15
grizzly	15
grizzly tobacco	15
tobacco control	15
rolling tobacco	15
tobacco companies	15
smoke shop	15
skoal tobacco	10
skoal	10
tobacco leaf	10
discount tobacco	10
tobacco plant	10
dipping tobacco	10
cheap tobacco	10
tobacco outlet	10
tobacco reviews	10
Rising searches for tobacco
grizzly tobacco	+550%
grizzly	+500%
hookah	+300%
hookah tobacco	+250%
what is tobacco	+190%
tobacco shop	+140%
tobacco store	+140%
dip	+130%
chew tobacco	+110%
dip tobacco	+90%
