# Supplementary material for: Information Seeking Regarding Tobacco and Lung Cancer: Effects of Seasonality
Source: PLoS One. 2015 Mar 17;10(3):e0117938. doi: 10.1371/journal.pone.0117938 (PMC4364309; doi:10.1371/journal.pone.0117938)
Supplement: S2 Dataset — (ZIP) [file pone.0117938.s013.zip]

Archive with 5 entries (4 files):
- Dataset S2/us-Google.csv
- Dataset S2/us-cold.csv
- Dataset S2/us-pizza.csv
- Dataset S2/us-potato.csv
- Dataset S2/
