# Supplementary material for: Information Seeking Regarding Tobacco and Lung Cancer: Effects of Seasonality
Source: PLoS One. 2015 Mar 17;10(3):e0117938. doi: 10.1371/journal.pone.0117938 (PMC4364309; doi:10.1371/journal.pone.0117938)
Supplement: S2 Dataset — (ZIP) [file pone.0117938.s013.zip › Dataset S2/us-Google.csv]

Web Search interest: google
United States; 2004 - present
Interest over time
Week	google
2004-01-04 - 2004-01-10	7
2004-01-11 - 2004-01-17	7
2004-01-18 - 2004-01-24	7
2004-01-25 - 2004-01-31	7
2004-02-01 - 2004-02-07	7
2004-02-08 - 2004-02-14	7
2004-02-15 - 2004-02-21	7
2004-02-22 - 2004-02-28	8
2004-02-29 - 2004-03-06	7
2004-03-07 - 2004-03-13	7
2004-03-14 - 2004-03-20	8
2004-03-21 - 2004-03-27	8
2004-03-28 - 2004-04-03	11
2004-04-04 - 2004-04-10	9
2004-04-11 - 2004-04-17	9
2004-04-18 - 2004-04-24	9
2004-04-25 - 2004-05-01	12
2004-05-02 - 2004-05-08	10
2004-05-09 - 2004-05-15	9
2004-05-16 - 2004-05-22	9
2004-05-23 - 2004-05-29	9
2004-05-30 - 2004-06-05	8
2004-06-06 - 2004-06-12	8
2004-06-13 - 2004-06-19	9
2004-06-20 - 2004-06-26	9
2004-06-27 - 2004-07-03	8
2004-07-04 - 2004-07-10	8
2004-07-11 - 2004-07-17	8
2004-07-18 - 2004-07-24	8
2004-07-25 - 2004-07-31	10
2004-08-01 - 2004-08-07	8
2004-08-08 - 2004-08-14	8
2004-08-15 - 2004-08-21	11
2004-08-22 - 2004-08-28	9
2004-08-29 - 2004-09-04	8
2004-09-05 - 2004-09-11	9
2004-09-12 - 2004-09-18	8
2004-09-19 - 2004-09-25	8
2004-09-26 - 2004-10-02	8
2004-10-03 - 2004-10-09	9
2004-10-10 - 2004-10-16	10
2004-10-17 - 2004-10-23	10
2004-10-24 - 2004-10-30	9
2004-10-31 - 2004-11-06	9
2004-11-07 - 2004-11-13	9
2004-11-14 - 2004-11-20	9
2004-11-21 - 2004-11-27	9
2004-11-28 - 2004-12-04	9
2004-12-05 - 2004-12-11	9
2004-12-12 - 2004-12-18	9
2004-12-19 - 2004-12-25	10
2004-12-26 - 2005-01-01	9
2005-01-02 - 2005-01-08	11
2005-01-09 - 2005-01-15	9
2005-01-16 - 2005-01-22	9
2005-01-23 - 2005-01-29	9
2005-01-30 - 2005-02-05	9
2005-02-06 - 2005-02-12	11
2005-02-13 - 2005-02-19	11
2005-02-20 - 2005-02-26	10
2005-02-27 - 2005-03-05	10
2005-03-06 - 2005-03-12	11
2005-03-13 - 2005-03-19	11
2005-03-20 - 2005-03-26	11
2005-03-27 - 2005-04-02	11
2005-04-03 - 2005-04-09	17
2005-04-10 - 2005-04-16	15
2005-04-17 - 2005-04-23	15
2005-04-24 - 2005-04-30	14
2005-05-01 - 2005-05-07	15
2005-05-08 - 2005-05-14	13
2005-05-15 - 2005-05-21	13
2005-05-22 - 2005-05-28	14
2005-05-29 - 2005-06-04	13
2005-06-05 - 2005-06-11	14
2005-06-12 - 2005-06-18	13
2005-06-19 - 2005-06-25	13
2005-06-26 - 2005-07-02	17
2005-07-03 - 2005-07-09	18
2005-07-10 - 2005-07-16	19
2005-07-17 - 2005-07-23	19
2005-07-24 - 2005-07-30	19
2005-07-31 - 2005-08-06	19
2005-08-07 - 2005-08-13	20
2005-08-14 - 2005-08-20	19
2005-08-21 - 2005-08-27	25
2005-08-28 - 2005-09-03	25
2005-09-04 - 2005-09-10	23
2005-09-11 - 2005-09-17	23
2005-09-18 - 2005-09-24	24
2005-09-25 - 2005-10-01	24
2005-10-02 - 2005-10-08	21
2005-10-09 - 2005-10-15	21
2005-10-16 - 2005-10-22	22
2005-10-23 - 2005-10-29	22
2005-10-30 - 2005-11-05	21
2005-11-06 - 2005-11-12	20
2005-11-13 - 2005-11-19	21
2005-11-20 - 2005-11-26	22
2005-11-27 - 2005-12-03	21
2005-12-04 - 2005-12-10	20
2005-12-11 - 2005-12-17	21
2005-12-18 - 2005-12-24	23
2005-12-25 - 2005-12-31	21
2006-01-01 - 2006-01-07	23
2006-01-08 - 2006-01-14	23
2006-01-15 - 2006-01-21	23
2006-01-22 - 2006-01-28	24
2006-01-29 - 2006-02-04	24
2006-02-05 - 2006-02-11	23
2006-02-12 - 2006-02-18	23
2006-02-19 - 2006-02-25	23
2006-02-26 - 2006-03-04	23
2006-03-05 - 2006-03-11	23
2006-03-12 - 2006-03-18	25
2006-03-19 - 2006-03-25	24
2006-03-26 - 2006-04-01	22
2006-04-02 - 2006-04-08	23
2006-04-09 - 2006-04-15	24
2006-04-16 - 2006-04-22	23
2006-04-23 - 2006-04-29	23
2006-04-30 - 2006-05-06	22
2006-05-07 - 2006-05-13	24
2006-05-14 - 2006-05-20	23
2006-05-21 - 2006-05-27	22
2006-05-28 - 2006-06-03	22
2006-06-04 - 2006-06-10	22
2006-06-11 - 2006-06-17	22
2006-06-18 - 2006-06-24	21
2006-06-25 - 2006-07-01	21
2006-07-02 - 2006-07-08	21
2006-07-09 - 2006-07-15	21
2006-07-16 - 2006-07-22	22
2006-07-23 - 2006-07-29	22
2006-07-30 - 2006-08-05	21
2006-08-06 - 2006-08-12	20
2006-08-13 - 2006-08-19	20
2006-08-20 - 2006-08-26	20
2006-08-27 - 2006-09-02	21
2006-09-03 - 2006-09-09	21
2006-09-10 - 2006-09-16	21
2006-09-17 - 2006-09-23	21
2006-09-24 - 2006-09-30	22
2006-10-01 - 2006-10-07	22
2006-10-08 - 2006-10-14	23
2006-10-15 - 2006-10-21	22
2006-10-22 - 2006-10-28	23
2006-10-29 - 2006-11-04	22
2006-11-05 - 2006-11-11	22
2006-11-12 - 2006-11-18	22
2006-11-19 - 2006-11-25	23
2006-11-26 - 2006-12-02	22
2006-12-03 - 2006-12-09	22
2006-12-10 - 2006-12-16	22
2006-12-17 - 2006-12-23	23
2006-12-24 - 2006-12-30	22
2006-12-31 - 2007-01-06	23
2007-01-07 - 2007-01-13	24
2007-01-14 - 2007-01-20	23
2007-01-21 - 2007-01-27	24
2007-01-28 - 2007-02-03	24
2007-02-04 - 2007-02-10	23
2007-02-11 - 2007-02-17	23
2007-02-18 - 2007-02-24	24
2007-02-25 - 2007-03-03	25
2007-03-04 - 2007-03-10	25
2007-03-11 - 2007-03-17	24
2007-03-18 - 2007-03-24	24
2007-03-25 - 2007-03-31	24
2007-04-01 - 2007-04-07	25
2007-04-08 - 2007-04-14	26
2007-04-15 - 2007-04-21	25
2007-04-22 - 2007-04-28	25
2007-04-29 - 2007-05-05	25
2007-05-06 - 2007-05-12	25
2007-05-13 - 2007-05-19	27
2007-05-20 - 2007-05-26	28
2007-05-27 - 2007-06-02	29
2007-06-03 - 2007-06-09	29
2007-06-10 - 2007-06-16	27
2007-06-17 - 2007-06-23	27
2007-06-24 - 2007-06-30	27
2007-07-01 - 2007-07-07	26
2007-07-08 - 2007-07-14	28
2007-07-15 - 2007-07-21	26
2007-07-22 - 2007-07-28	25
2007-07-29 - 2007-08-04	26
2007-08-05 - 2007-08-11	26
2007-08-12 - 2007-08-18	27
2007-08-19 - 2007-08-25	29
2007-08-26 - 2007-09-01	28
2007-09-02 - 2007-09-08	28
2007-09-09 - 2007-09-15	29
2007-09-16 - 2007-09-22	28
2007-09-23 - 2007-09-29	30
2007-09-30 - 2007-10-06	28
2007-10-07 - 2007-10-13	30
2007-10-14 - 2007-10-20	28
2007-10-21 - 2007-10-27	30
2007-10-28 - 2007-11-03	29
2007-11-04 - 2007-11-10	29
2007-11-11 - 2007-11-17	29
2007-11-18 - 2007-11-24	29
2007-11-25 - 2007-12-01	30
2007-12-02 - 2007-12-08	30
2007-12-09 - 2007-12-15	29
2007-12-16 - 2007-12-22	29
2007-12-23 - 2007-12-29	29
2007-12-30 - 2008-01-05	28
2008-01-06 - 2008-01-12	28
2008-01-13 - 2008-01-19	28
2008-01-20 - 2008-01-26	29
2008-01-27 - 2008-02-02	29
2008-02-03 - 2008-02-09	30
2008-02-10 - 2008-02-16	30
2008-02-17 - 2008-02-23	30
2008-02-24 - 2008-03-01	31
2008-03-02 - 2008-03-08	30
2008-03-09 - 2008-03-15	30
2008-03-16 - 2008-03-22	31
2008-03-23 - 2008-03-29	30
2008-03-30 - 2008-04-05	32
2008-04-06 - 2008-04-12	31
2008-04-13 - 2008-04-19	32
2008-04-20 - 2008-04-26	32
2008-04-27 - 2008-05-03	31
2008-05-04 - 2008-05-10	31
2008-05-11 - 2008-05-17	33
2008-05-18 - 2008-05-24	32
2008-05-25 - 2008-05-31	31
2008-06-01 - 2008-06-07	31
2008-06-08 - 2008-06-14	30
2008-06-15 - 2008-06-21	31
2008-06-22 - 2008-06-28	30
2008-06-29 - 2008-07-05	31
2008-07-06 - 2008-07-12	30
2008-07-13 - 2008-07-19	31
2008-07-20 - 2008-07-26	30
2008-07-27 - 2008-08-02	31
2008-08-03 - 2008-08-09	30
2008-08-10 - 2008-08-16	31
2008-08-17 - 2008-08-23	31
2008-08-24 - 2008-08-30	32
2008-08-31 - 2008-09-06	46
2008-09-07 - 2008-09-13	37
2008-09-14 - 2008-09-20	36
2008-09-21 - 2008-09-27	37
2008-09-28 - 2008-10-04	35
2008-10-05 - 2008-10-11	34
2008-10-12 - 2008-10-18	35
2008-10-19 - 2008-10-25	35
2008-10-26 - 2008-11-01	35
2008-11-02 - 2008-11-08	33
2008-11-09 - 2008-11-15	35
2008-11-16 - 2008-11-22	35
2008-11-23 - 2008-11-29	34
2008-11-30 - 2008-12-06	34
2008-12-07 - 2008-12-13	35
2008-12-14 - 2008-12-20	34
2008-12-21 - 2008-12-27	34
2008-12-28 - 2009-01-03	33
2009-01-04 - 2009-01-10	35
2009-01-11 - 2009-01-17	35
2009-01-18 - 2009-01-24	35
2009-01-25 - 2009-01-31	36
2009-02-01 - 2009-02-07	41
2009-02-08 - 2009-02-14	39
2009-02-15 - 2009-02-21	37
2009-02-22 - 2009-02-28	38
2009-03-01 - 2009-03-07	37
2009-03-08 - 2009-03-14	40
2009-03-15 - 2009-03-21	38
2009-03-22 - 2009-03-28	38
2009-03-29 - 2009-04-04	39
2009-04-05 - 2009-04-11	37
2009-04-12 - 2009-04-18	36
2009-04-19 - 2009-04-25	39
2009-04-26 - 2009-05-02	39
2009-05-03 - 2009-05-09	37
2009-05-10 - 2009-05-16	38
2009-05-17 - 2009-05-23	38
2009-05-24 - 2009-05-30	37
2009-05-31 - 2009-06-06	37
2009-06-07 - 2009-06-13	37
2009-06-14 - 2009-06-20	36
2009-06-21 - 2009-06-27	35
2009-06-28 - 2009-07-04	35
2009-07-05 - 2009-07-11	36
2009-07-12 - 2009-07-18	37
2009-07-19 - 2009-07-25	38
2009-07-26 - 2009-08-01	36
2009-08-02 - 2009-08-08	36
2009-08-09 - 2009-08-15	37
2009-08-16 - 2009-08-22	35
2009-08-23 - 2009-08-29	37
2009-08-30 - 2009-09-05	37
2009-09-06 - 2009-09-12	36
2009-09-13 - 2009-09-19	39
2009-09-20 - 2009-09-26	38
2009-09-27 - 2009-10-03	39
2009-10-04 - 2009-10-10	40
2009-10-11 - 2009-10-17	39
2009-10-18 - 2009-10-24	39
2009-10-25 - 2009-10-31	40
2009-11-01 - 2009-11-07	41
2009-11-08 - 2009-11-14	43
2009-11-15 - 2009-11-21	41
2009-11-22 - 2009-11-28	42
2009-11-29 - 2009-12-05	42
2009-12-06 - 2009-12-12	43
2009-12-13 - 2009-12-19	40
2009-12-20 - 2009-12-26	40
2009-12-27 - 2010-01-02	37
2010-01-03 - 2010-01-09	44
2010-01-10 - 2010-01-16	44
2010-01-17 - 2010-01-23	41
2010-01-24 - 2010-01-30	41
2010-01-31 - 2010-02-06	40
2010-02-07 - 2010-02-13	44
2010-02-14 - 2010-02-20	41
2010-02-21 - 2010-02-27	42
2010-02-28 - 2010-03-06	41
2010-03-07 - 2010-03-13	43
2010-03-14 - 2010-03-20	42
2010-03-21 - 2010-03-27	42
2010-03-28 - 2010-04-03	46
2010-04-04 - 2010-04-10	42
2010-04-11 - 2010-04-17	42
2010-04-18 - 2010-04-24	42
2010-04-25 - 2010-05-01	42
2010-05-02 - 2010-05-08	44
2010-05-09 - 2010-05-15	43
2010-05-16 - 2010-05-22	47
2010-05-23 - 2010-05-29	46
2010-05-30 - 2010-06-05	43
2010-06-06 - 2010-06-12	44
2010-06-13 - 2010-06-19	41
2010-06-20 - 2010-06-26	42
2010-06-27 - 2010-07-03	41
2010-07-04 - 2010-07-10	40
2010-07-11 - 2010-07-17	40
2010-07-18 - 2010-07-24	40
2010-07-25 - 2010-07-31	40
2010-08-01 - 2010-08-07	40
2010-08-08 - 2010-08-14	42
2010-08-15 - 2010-08-21	41
2010-08-22 - 2010-08-28	43
2010-08-29 - 2010-09-04	43
2010-09-05 - 2010-09-11	49
2010-09-12 - 2010-09-18	45
2010-09-19 - 2010-09-25	43
2010-09-26 - 2010-10-02	44
2010-10-03 - 2010-10-09	44
2010-10-10 - 2010-10-16	44
2010-10-17 - 2010-10-23	44
2010-10-24 - 2010-10-30	45
2010-10-31 - 2010-11-06	46
2010-11-07 - 2010-11-13	45
2010-11-14 - 2010-11-20	45
2010-11-21 - 2010-11-27	44
2010-11-28 - 2010-12-04	46
2010-12-05 - 2010-12-11	47
2010-12-12 - 2010-12-18	45
2010-12-19 - 2010-12-25	45
2010-12-26 - 2011-01-01	44
2011-01-02 - 2011-01-08	43
2011-01-09 - 2011-01-15	43
2011-01-16 - 2011-01-22	46
2011-01-23 - 2011-01-29	44
2011-01-30 - 2011-02-05	46
2011-02-06 - 2011-02-12	46
2011-02-13 - 2011-02-19	45
2011-02-20 - 2011-02-26	45
2011-02-27 - 2011-03-05	47
2011-03-06 - 2011-03-12	50
2011-03-13 - 2011-03-19	49
2011-03-20 - 2011-03-26	50
2011-03-27 - 2011-04-02	53
2011-04-03 - 2011-04-09	50
2011-04-10 - 2011-04-16	50
2011-04-17 - 2011-04-23	49
2011-04-24 - 2011-04-30	50
2011-05-01 - 2011-05-07	52
2011-05-08 - 2011-05-14	55
2011-05-15 - 2011-05-21	56
2011-05-22 - 2011-05-28	53
2011-05-29 - 2011-06-04	51
2011-06-05 - 2011-06-11	58
2011-06-12 - 2011-06-18	52
2011-06-19 - 2011-06-25	52
2011-06-26 - 2011-07-02	56
2011-07-03 - 2011-07-09	56
2011-07-10 - 2011-07-16	64
2011-07-17 - 2011-07-23	59
2011-07-24 - 2011-07-30	55
2011-07-31 - 2011-08-06	54
2011-08-07 - 2011-08-13	53
2011-08-14 - 2011-08-20	54
2011-08-21 - 2011-08-27	54
2011-08-28 - 2011-09-03	53
2011-09-04 - 2011-09-10	57
2011-09-11 - 2011-09-17	56
2011-09-18 - 2011-09-24	62
2011-09-25 - 2011-10-01	63
2011-10-02 - 2011-10-08	57
2011-10-09 - 2011-10-15	54
2011-10-16 - 2011-10-22	56
2011-10-23 - 2011-10-29	55
2011-10-30 - 2011-11-05	58
2011-11-06 - 2011-11-12	57
2011-11-13 - 2011-11-19	55
2011-11-20 - 2011-11-26	54
2011-11-27 - 2011-12-03	56
2011-12-04 - 2011-12-10	54
2011-12-11 - 2011-12-17	57
2011-12-18 - 2011-12-24	60
2011-12-25 - 2011-12-31	59
2012-01-01 - 2012-01-07	56
2012-01-08 - 2012-01-14	56
2012-01-15 - 2012-01-21	59
2012-01-22 - 2012-01-28	59
2012-01-29 - 2012-02-04	58
2012-02-05 - 2012-02-11	58
2012-02-12 - 2012-02-18	57
2012-02-19 - 2012-02-25	59
2012-02-26 - 2012-03-03	60
2012-03-04 - 2012-03-10	60
2012-03-11 - 2012-03-17	59
2012-03-18 - 2012-03-24	59
2012-03-25 - 2012-03-31	57
2012-04-01 - 2012-04-07	59
2012-04-08 - 2012-04-14	57
2012-04-15 - 2012-04-21	59
2012-04-22 - 2012-04-28	62
2012-04-29 - 2012-05-05	59
2012-05-06 - 2012-05-12	58
2012-05-13 - 2012-05-19	60
2012-05-20 - 2012-05-26	61
2012-05-27 - 2012-06-02	61
2012-06-03 - 2012-06-09	58
2012-06-10 - 2012-06-16	56
2012-06-17 - 2012-06-23	56
2012-06-24 - 2012-06-30	57
2012-07-01 - 2012-07-07	57
2012-07-08 - 2012-07-14	57
2012-07-15 - 2012-07-21	57
2012-07-22 - 2012-07-28	57
2012-07-29 - 2012-08-04	57
2012-08-05 - 2012-08-11	60
2012-08-12 - 2012-08-18	59
2012-08-19 - 2012-08-25	58
2012-08-26 - 2012-09-01	60
2012-09-02 - 2012-09-08	60
2012-09-09 - 2012-09-15	62
2012-09-16 - 2012-09-22	61
2012-09-23 - 2012-09-29	66
2012-09-30 - 2012-10-06	65
2012-10-07 - 2012-10-13	71
2012-10-14 - 2012-10-20	70
2012-10-21 - 2012-10-27	71
2012-10-28 - 2012-11-03	71
2012-11-04 - 2012-11-10	72
2012-11-11 - 2012-11-17	72
2012-11-18 - 2012-11-24	72
2012-11-25 - 2012-12-01	75
2012-12-02 - 2012-12-08	80
2012-12-09 - 2012-12-15	79
2012-12-16 - 2012-12-22	76
2012-12-23 - 2012-12-29	82
2012-12-30 - 2013-01-05	77
2013-01-06 - 2013-01-12	81
2013-01-13 - 2013-01-19	81
2013-01-20 - 2013-01-26	79
2013-01-27 - 2013-02-02	81
2013-02-03 - 2013-02-09	80
2013-02-10 - 2013-02-16	82
2013-02-17 - 2013-02-23	82
2013-02-24 - 2013-03-02	83
2013-03-03 - 2013-03-09	85
2013-03-10 - 2013-03-16	82
2013-03-17 - 2013-03-23	83
2013-03-24 - 2013-03-30	80
2013-03-31 - 2013-04-06	84
2013-04-07 - 2013-04-13	80
2013-04-14 - 2013-04-20	82
2013-04-21 - 2013-04-27	82
2013-04-28 - 2013-05-04	82
2013-05-05 - 2013-05-11	85
2013-05-12 - 2013-05-18	84
2013-05-19 - 2013-05-25	84
2013-05-26 - 2013-06-01	84
2013-06-02 - 2013-06-08	80
2013-06-09 - 2013-06-15	79
2013-06-16 - 2013-06-22	82
2013-06-23 - 2013-06-29	76
2013-06-30 - 2013-07-06	78
2013-07-07 - 2013-07-13	82
2013-07-14 - 2013-07-20	77
2013-07-21 - 2013-07-27	80
2013-07-28 - 2013-08-03	76
2013-08-04 - 2013-08-10	75
2013-08-11 - 2013-08-17	80
2013-08-18 - 2013-08-24	83
2013-08-25 - 2013-08-31	85
2013-09-01 - 2013-09-07	86
2013-09-08 - 2013-09-14	88
2013-09-15 - 2013-09-21	89
2013-09-22 - 2013-09-28	97
2013-09-29 - 2013-10-05	96
2013-10-06 - 2013-10-12	96
2013-10-13 - 2013-10-19	97
2013-10-20 - 2013-10-26	96
2013-10-27 - 2013-11-02	99
2013-11-03 - 2013-11-09	99
2013-11-10 - 2013-11-16	97
2013-11-17 - 2013-11-23	100
2013-11-24 - 2013-11-30	94
2013-12-01 - 2013-12-07	99
2013-12-08 - 2013-12-14	92
2013-12-15 - 2013-12-21	94
2013-12-22 - 2013-12-28	91
2013-12-29 - 2014-01-04	88
2014-01-05 - 2014-01-11	90
2014-01-12 - 2014-01-18	93
2014-01-19 - 2014-01-25	91
2014-01-26 - 2014-02-01	89
2014-02-02 - 2014-02-08	90
2014-02-09 - 2014-02-15	87
2014-02-16 - 2014-02-22	90
2014-02-23 - 2014-03-01	95
2014-03-02 - 2014-03-08	94
2014-03-09 - 2014-03-15	94
2014-03-16 - 2014-03-22	92
2014-03-23 - 2014-03-29	93
2014-03-30 - 2014-04-05	95
2014-04-06 - 2014-04-12	92
2014-04-13 - 2014-04-19	91
2014-04-20 - 2014-04-26	94
2014-04-27 - 2014-05-03	94
2014-05-04 - 2014-05-10	90
2014-05-11 - 2014-05-17	93
2014-05-18 - 2014-05-24	96
2014-05-25 - 2014-05-31	92
2014-06-01 - 2014-06-07	88
2014-06-08 - 2014-06-14	88
2014-06-15 - 2014-06-21	84
2014-06-22 - 2014-06-28	84
2014-06-29 - 2014-07-05	82
2014-07-06 - 2014-07-12	84
2014-07-13 - 2014-07-19	84
2014-07-20 - 2014-07-26	85
2014-07-27 - 2014-08-02	81
2014-08-03 - 2014-08-09	81
2014-08-10 - 2014-08-16	82
2014-08-17 - 2014-08-23	86
2014-08-24 - 2014-08-30	90
2014-08-31 - 2014-09-06	90
2014-09-07 - 2014-09-13	97
2014-09-14 - 2014-09-20	95
2014-09-21 - 2014-09-27	97
2014-09-28 - 2014-10-04	95
2014-10-05 - 2014-10-11	95
2014-10-12 - 2014-10-18	95
2014-10-19 - 2014-10-25	99
2014-10-26 - 2014-11-01	95
Top subregions for google
Subregion	google
Oregon	100
California	79
Florida	75
Texas	74
New York	71
Illinois	70
Utah	69
Arizona	68
New Jersey	68
Colorado	66
North Carolina	66
Michigan	66
Massachusetts	66
Minnesota	66
Georgia	65
Wisconsin	65
South Carolina	64
Iowa	63
Pennsylvania	63
Kansas	63
Indiana	63
Washington	63
Nevada	63
Virginia	63
Maryland	63
Connecticut	61
Ohio	61
New Mexico	61
Idaho	61
Tennessee	60
Alabama	59
Arkansas	58
Missouri	58
Hawaii	58
New Hampshire	57
Louisiana	57
Maine	57
Kentucky	56
Vermont	55
Oklahoma	55
Montana	53
Nebraska	53
Delaware	53
Rhode Island	53
West Virginia	53
Mississippi	52
District of Columbia	51
Wyoming	50
Alaska	49
North Dakota	49
South Dakota	46
Top metros for google
Metro	google
Portland OR	100
Harlingen-Weslaco-Brownsville-McAllen TX	82
Los Angeles CA	75
West Palm Beach-Ft. Pierce FL	74
Fresno-Visalia CA	73
Miami-Ft. Lauderdale FL	72
San Antonio TX	71
Chicago IL	69
Monterey-Salinas CA	69
Denver CO	68
New York NY	68
San Francisco-Oakland-San Jose CA	67
Yuma AZ-El Centro CA	67
Wichita-Hutchinson KS	66
Sacramento-Stockton-Modesto CA	65
Boston MA-Manchester NH	65
Washington DC (Hagerstown MD)	64
Salt Lake City UT	64
Houston TX	64
San Diego CA	64
Phoenix AZ	64
Orlando-Daytona Beach-Melbourne FL	63
Augusta GA	63
Tampa-St. Petersburg (Sarasota) FL	63
Detroit MI	63
Dallas-Ft. Worth TX	63
El Paso TX	62
Charlotte NC	62
Las Vegas NV	62
Seattle-Tacoma WA	62
Minneapolis-St. Paul MN	61
Alpena MI	61
Grand Rapids-Kalamazoo-Battle Creek MI	61
Atlanta GA	60
Raleigh-Durham (Fayetteville) NC	60
Milwaukee WI	60
Abilene-Sweetwater TX	59
Florence-Myrtle Beach SC	59
Indianapolis IN	59
Burlington VT-Plattsburgh NY	59
Twin Falls ID	59
Ft. Myers-Naples FL	58
Philadelphia PA	58
Eugene OR	58
Laredo TX	58
Honolulu HI	57
Austin TX	57
Bakersfield CA	57
Albuquerque-Santa Fe NM	57
Baltimore MD	57
Nashville TN	56
Santa Barbara-Santa Maria-San Luis Obispo CA	56
Columbus OH	56
Chico-Redding CA	56
Greensboro-High Point-Winston Salem NC	56
Madison WI	56
Waco-Temple-Bryan TX	56
New Orleans LA	55
Cleveland-Akron (Canton) OH	55
Columbus-Tupelo-West Point MS	55
Boise ID	55
Presque Isle ME	55
Tucson (Sierra Vista) AZ	55
Springfield-Holyoke MA	55
Jacksonville FL	55
Des Moines-Ames IA	55
Cincinnati OH	55
Yakima-Pasco-Richland-Kennewick WA	55
Providence RI-New Bedford MA	55
Greenville-Spartanburg SC-Asheville NC-Anderson SC	54
Charleston SC	54
Davenport IA-Rock Island-Moline IL	54
Kansas City MO	54
St. Louis MO	54
Eureka CA	54
Omaha NE	54
Hartford & New Haven CT	53
Cedar Rapids-Waterloo-Iowa City & Dubuque IA	53
South Bend-Elkhart IN	53
Harrisburg-Lancaster-Lebanon-York PA	53
Champaign & Springfield-Decatur IL	53
Savannah GA	53
Green Bay-Appleton WI	53
Reno NV	53
Ft. Smith-Fayetteville-Springdale-Rogers AR	52
Lincoln & Hastings-Kearney NE	52
Toledo OH	52
Bangor ME	52
Palm Springs CA	52
Idaho Falls-Pocatello ID	52
Columbus GA	52
Buffalo NY	51
Spokane WA	51
Springfield MO	51
Corpus Christi TX	51
Norfolk-Portsmouth-Newport News VA	51
Paducah KY-Cape Girardeau MO-Harrisburg-Mount Vernon IL	51
Joplin MO-Pittsburg KS	51
Dayton OH	51
Bend OR	51
Oklahoma City OK	51
Ft. Wayne IN	51
Tulsa OK	50
Greenville-New Bern-Washington NC	50
Meridian MS	50
Columbia SC	50
Memphis TN	50
Lansing MI	50
Little Rock-Pine Bluff AR	50
Pittsburgh PA	50
Bowling Green KY	50
Mobile AL-Pensacola (Ft. Walton Beach) FL	50
Butte-Bozeman MT	49
Wilkes Barre-Scranton PA	49
Sioux City IA	49
Amarillo TX	49
Wausau-Rhinelander WI	49
Huntsville-Decatur (Florence) AL	49
Lafayette LA	49
Syracuse NY	49
Greenwood-Greenville MS	49
Charleston-Huntington WV	49
Birmingham AL	49
Erie PA	49
Alexandria LA	49
Peoria-Bloomington IL	49
Grand Junction-Montrose CO	49
Traverse City-Cadillac MI	49
Chattanooga TN	49
North Platte NE	49
Youngstown OH	49
Rochester NY	49
Missoula MT	48
Flint-Saginaw-Bay City MI	48
Odessa-Midland TX	48
Portland-Auburn ME	48
Tyler-Longview(Lufkin & Nacogdoches) TX	48
Albany-Schenectady-Troy NY	48
Evansville IN	48
Panama City FL	48
Ottumwa IA-Kirksville MO	48
Knoxville TN	48
Colorado Springs-Pueblo CO	48
Rockford IL	48
Fairbanks AK	48
Tallahassee FL-Thomasville GA	48
Harrisonburg VA	47
La Crosse-Eau Claire WI	47
Anchorage AK	47
Albany GA	47
Utica NY	47
Lafayette IN	47
Richmond-Petersburg VA	47
Fargo-Valley City ND	47
Dothan AL	47
Macon GA	47
Louisville KY	47
Jonesboro AR	46
Shreveport LA	46
Lexington KY	46
Columbia-Jefferson City MO	46
Billings MT	46
Johnstown-Altoona PA	46
Topeka KS	46
Gainesville FL	45
Elmira NY	45
Terre Haute IN	45
Wichita Falls TX & Lawton OK	45
Bluefield-Beckley-Oak Hill WV	45
Medford-Klamath Falls OR	45
Great Falls MT	45
Wilmington NC	45
Monroe LA-El Dorado AR	45
Minot-Bismarck-Dickinson(Williston) ND	45
Rapid City SD	45
Watertown NY	45
Parkersburg WV	44
Lima OH	44
Duluth MN-Superior WI	44
Quincy IL-Hannibal MO-Keokuk IA	44
Beaumont-Port Arthur TX	44
Glendive MT	44
Casper-Riverton WY	44
Charlottesville VA	44
Biloxi-Gulfport MS	44
St. Joseph MO	43
Juneau AK	43
Montgomery (Selma) AL	42
Victoria TX	42
Hattiesburg-Laurel MS	42
Roanoke-Lynchburg VA	42
Mankato MN	42
Wheeling WV-Steubenville OH	42
Clarksburg-Weston WV	42
Salisbury MD	42
Lubbock TX	42
Lake Charles LA	42
Sherman TX-Ada OK	41
Rochester MN-Mason City IA-Austin MN	41
Baton Rouge LA	41
Sioux Falls(Mitchell) SD	41
San Angelo TX	41
Zanesville OH	40
Binghamton NY	40
Marquette MI	40
Tri-Cities TN-VA	39
Jackson MS	39
Helena MT	38
Cheyenne WY-Scottsbluff NE	37
Jackson TN	36
Top cities for google
City	google
Sheridan	100
New York	47
Los Angeles	46
San Antonio	44
Houston	41
Chicago	41
San Jose	40
San Francisco	39
San Diego	37
Dallas	37
Denver	36
Philadelphia	35
Atlanta	35
Charlotte	35
Phoenix	35
Top searches for google
maps	100
google maps	100
translate google	45
google earth	30
google chrome	20
facebook	20
google map	15
google images	15
google docs	15
youtube	15
google drive	15
google news	10
google search	10
google voice	10
yahoo	10
google play	10
google gmail	10
gmail	10
google mail	10
google calendar	10
google video	5
google games	5
scholar google	5
craigslist	5
google directions	5
google phone	5
google traductor	5
google plus	5
google apps	5
google music	5
google store	5
google analytics	5
weather	5
google weather	5
google finance	5
google videos	5
mapquest	5
google tv	5
google translator	5
amazon	5
google account	5
google books	5
google jobs	5
google email	5
google talk	5
google image	5
google gravity	5
google nexus	5
google maps directions	5
ebay	5
Rising searches for google
facebook	Breakout
google chrome	Breakout
google docs	Breakout
youtube	Breakout
google earth	+4	100%
maps	+3	800%
google maps	+3	650%
google voice	+2	550%
translate google	+2	400%
google calendar	+1	100%
