# Supplementary material for: Information Seeking Regarding Tobacco and Lung Cancer: Effects of Seasonality
Source: PLoS One. 2015 Mar 17;10(3):e0117938. doi: 10.1371/journal.pone.0117938 (PMC4364309; doi:10.1371/journal.pone.0117938)
Supplement: S2 Dataset — (ZIP) [file pone.0117938.s013.zip › Dataset S2/us-cold.csv]

Web Search interest: cold
United States; 2004 - present
Interest over time
Week	cold
2004-01-04 - 2004-01-10	49
2004-01-11 - 2004-01-17	49
2004-01-18 - 2004-01-24	48
2004-01-25 - 2004-01-31	46
2004-02-01 - 2004-02-07	40
2004-02-08 - 2004-02-14	42
2004-02-15 - 2004-02-21	41
2004-02-22 - 2004-02-28	42
2004-02-29 - 2004-03-06	44
2004-03-07 - 2004-03-13	36
2004-03-14 - 2004-03-20	39
2004-03-21 - 2004-03-27	39
2004-03-28 - 2004-04-03	40
2004-04-04 - 2004-04-10	39
2004-04-11 - 2004-04-17	36
2004-04-18 - 2004-04-24	42
2004-04-25 - 2004-05-01	40
2004-05-02 - 2004-05-08	42
2004-05-09 - 2004-05-15	39
2004-05-16 - 2004-05-22	41
2004-05-23 - 2004-05-29	39
2004-05-30 - 2004-06-05	39
2004-06-06 - 2004-06-12	38
2004-06-13 - 2004-06-19	35
2004-06-20 - 2004-06-26	35
2004-06-27 - 2004-07-03	35
2004-07-04 - 2004-07-10	36
2004-07-11 - 2004-07-17	38
2004-07-18 - 2004-07-24	34
2004-07-25 - 2004-07-31	36
2004-08-01 - 2004-08-07	35
2004-08-08 - 2004-08-14	33
2004-08-15 - 2004-08-21	31
2004-08-22 - 2004-08-28	33
2004-08-29 - 2004-09-04	34
2004-09-05 - 2004-09-11	36
2004-09-12 - 2004-09-18	35
2004-09-19 - 2004-09-25	35
2004-09-26 - 2004-10-02	36
2004-10-03 - 2004-10-09	38
2004-10-10 - 2004-10-16	38
2004-10-17 - 2004-10-23	38
2004-10-24 - 2004-10-30	37
2004-10-31 - 2004-11-06	36
2004-11-07 - 2004-11-13	40
2004-11-14 - 2004-11-20	40
2004-11-21 - 2004-11-27	43
2004-11-28 - 2004-12-04	45
2004-12-05 - 2004-12-11	44
2004-12-12 - 2004-12-18	49
2004-12-19 - 2004-12-25	51
2004-12-26 - 2005-01-01	45
2005-01-02 - 2005-01-08	42
2005-01-09 - 2005-01-15	42
2005-01-16 - 2005-01-22	48
2005-01-23 - 2005-01-29	45
2005-01-30 - 2005-02-05	41
2005-02-06 - 2005-02-12	41
2005-02-13 - 2005-02-19	42
2005-02-20 - 2005-02-26	44
2005-02-27 - 2005-03-05	42
2005-03-06 - 2005-03-12	42
2005-03-13 - 2005-03-19	41
2005-03-20 - 2005-03-26	41
2005-03-27 - 2005-04-02	38
2005-04-03 - 2005-04-09	39
2005-04-10 - 2005-04-16	39
2005-04-17 - 2005-04-23	41
2005-04-24 - 2005-04-30	42
2005-05-01 - 2005-05-07	44
2005-05-08 - 2005-05-14	45
2005-05-15 - 2005-05-21	41
2005-05-22 - 2005-05-28	41
2005-05-29 - 2005-06-04	39
2005-06-05 - 2005-06-11	39
2005-06-12 - 2005-06-18	36
2005-06-19 - 2005-06-25	35
2005-06-26 - 2005-07-02	35
2005-07-03 - 2005-07-09	36
2005-07-10 - 2005-07-16	33
2005-07-17 - 2005-07-23	34
2005-07-24 - 2005-07-30	33
2005-07-31 - 2005-08-06	35
2005-08-07 - 2005-08-13	33
2005-08-14 - 2005-08-20	33
2005-08-21 - 2005-08-27	32
2005-08-28 - 2005-09-03	31
2005-09-04 - 2005-09-10	33
2005-09-11 - 2005-09-17	35
2005-09-18 - 2005-09-24	35
2005-09-25 - 2005-10-01	37
2005-10-02 - 2005-10-08	36
2005-10-09 - 2005-10-15	37
2005-10-16 - 2005-10-22	37
2005-10-23 - 2005-10-29	38
2005-10-30 - 2005-11-05	38
2005-11-06 - 2005-11-12	39
2005-11-13 - 2005-11-19	43
2005-11-20 - 2005-11-26	43
2005-11-27 - 2005-12-03	44
2005-12-04 - 2005-12-10	50
2005-12-11 - 2005-12-17	49
2005-12-18 - 2005-12-24	45
2005-12-25 - 2005-12-31	40
2006-01-01 - 2006-01-07	40
2006-01-08 - 2006-01-14	38
2006-01-15 - 2006-01-21	37
2006-01-22 - 2006-01-28	39
2006-01-29 - 2006-02-04	38
2006-02-05 - 2006-02-11	39
2006-02-12 - 2006-02-18	40
2006-02-19 - 2006-02-25	39
2006-02-26 - 2006-03-04	40
2006-03-05 - 2006-03-11	35
2006-03-12 - 2006-03-18	38
2006-03-19 - 2006-03-25	39
2006-03-26 - 2006-04-01	39
2006-04-02 - 2006-04-08	37
2006-04-09 - 2006-04-15	37
2006-04-16 - 2006-04-22	35
2006-04-23 - 2006-04-29	38
2006-04-30 - 2006-05-06	37
2006-05-07 - 2006-05-13	37
2006-05-14 - 2006-05-20	38
2006-05-21 - 2006-05-27	36
2006-05-28 - 2006-06-03	35
2006-06-04 - 2006-06-10	31
2006-06-11 - 2006-06-17	33
2006-06-18 - 2006-06-24	31
2006-06-25 - 2006-07-01	31
2006-07-02 - 2006-07-08	32
2006-07-09 - 2006-07-15	31
2006-07-16 - 2006-07-22	32
2006-07-23 - 2006-07-29	31
2006-07-30 - 2006-08-05	30
2006-08-06 - 2006-08-12	29
2006-08-13 - 2006-08-19	29
2006-08-20 - 2006-08-26	29
2006-08-27 - 2006-09-02	28
2006-09-03 - 2006-09-09	31
2006-09-10 - 2006-09-16	31
2006-09-17 - 2006-09-23	33
2006-09-24 - 2006-09-30	34
2006-10-01 - 2006-10-07	34
2006-10-08 - 2006-10-14	35
2006-10-15 - 2006-10-21	35
2006-10-22 - 2006-10-28	36
2006-10-29 - 2006-11-04	37
2006-11-05 - 2006-11-11	35
2006-11-12 - 2006-11-18	36
2006-11-19 - 2006-11-25	38
2006-11-26 - 2006-12-02	41
2006-12-03 - 2006-12-09	47
2006-12-10 - 2006-12-16	41
2006-12-17 - 2006-12-23	40
2006-12-24 - 2006-12-30	38
2006-12-31 - 2007-01-06	39
2007-01-07 - 2007-01-13	39
2007-01-14 - 2007-01-20	41
2007-01-21 - 2007-01-27	40
2007-01-28 - 2007-02-03	41
2007-02-04 - 2007-02-10	45
2007-02-11 - 2007-02-17	40
2007-02-18 - 2007-02-24	36
2007-02-25 - 2007-03-03	36
2007-03-04 - 2007-03-10	37
2007-03-11 - 2007-03-17	35
2007-03-18 - 2007-03-24	34
2007-03-25 - 2007-03-31	35
2007-04-01 - 2007-04-07	35
2007-04-08 - 2007-04-14	35
2007-04-15 - 2007-04-21	36
2007-04-22 - 2007-04-28	36
2007-04-29 - 2007-05-05	36
2007-05-06 - 2007-05-12	39
2007-05-13 - 2007-05-19	37
2007-05-20 - 2007-05-26	36
2007-05-27 - 2007-06-02	35
2007-06-03 - 2007-06-09	35
2007-06-10 - 2007-06-16	31
2007-06-17 - 2007-06-23	31
2007-06-24 - 2007-06-30	32
2007-07-01 - 2007-07-07	30
2007-07-08 - 2007-07-14	31
2007-07-15 - 2007-07-21	30
2007-07-22 - 2007-07-28	30
2007-07-29 - 2007-08-04	30
2007-08-05 - 2007-08-11	30
2007-08-12 - 2007-08-18	29
2007-08-19 - 2007-08-25	30
2007-08-26 - 2007-09-01	29
2007-09-02 - 2007-09-08	33
2007-09-09 - 2007-09-15	31
2007-09-16 - 2007-09-22	34
2007-09-23 - 2007-09-29	35
2007-09-30 - 2007-10-06	34
2007-10-07 - 2007-10-13	35
2007-10-14 - 2007-10-20	35
2007-10-21 - 2007-10-27	34
2007-10-28 - 2007-11-03	35
2007-11-04 - 2007-11-10	39
2007-11-11 - 2007-11-17	38
2007-11-18 - 2007-11-24	41
2007-11-25 - 2007-12-01	43
2007-12-02 - 2007-12-08	45
2007-12-09 - 2007-12-15	43
2007-12-16 - 2007-12-22	41
2007-12-23 - 2007-12-29	41
2007-12-30 - 2008-01-05	45
2008-01-06 - 2008-01-12	37
2008-01-13 - 2008-01-19	40
2008-01-20 - 2008-01-26	43
2008-01-27 - 2008-02-02	39
2008-02-03 - 2008-02-09	37
2008-02-10 - 2008-02-16	40
2008-02-17 - 2008-02-23	38
2008-02-24 - 2008-03-01	38
2008-03-02 - 2008-03-08	37
2008-03-09 - 2008-03-15	35
2008-03-16 - 2008-03-22	36
2008-03-23 - 2008-03-29	34
2008-03-30 - 2008-04-05	36
2008-04-06 - 2008-04-12	35
2008-04-13 - 2008-04-19	35
2008-04-20 - 2008-04-26	35
2008-04-27 - 2008-05-03	35
2008-05-04 - 2008-05-10	38
2008-05-11 - 2008-05-17	36
2008-05-18 - 2008-05-24	34
2008-05-25 - 2008-05-31	36
2008-06-01 - 2008-06-07	35
2008-06-08 - 2008-06-14	36
2008-06-15 - 2008-06-21	33
2008-06-22 - 2008-06-28	34
2008-06-29 - 2008-07-05	32
2008-07-06 - 2008-07-12	32
2008-07-13 - 2008-07-19	31
2008-07-20 - 2008-07-26	32
2008-07-27 - 2008-08-02	30
2008-08-03 - 2008-08-09	31
2008-08-10 - 2008-08-16	31
2008-08-17 - 2008-08-23	32
2008-08-24 - 2008-08-30	34
2008-08-31 - 2008-09-06	33
2008-09-07 - 2008-09-13	34
2008-09-14 - 2008-09-20	38
2008-09-21 - 2008-09-27	41
2008-09-28 - 2008-10-04	40
2008-10-05 - 2008-10-11	40
2008-10-12 - 2008-10-18	41
2008-10-19 - 2008-10-25	44
2008-10-26 - 2008-11-01	44
2008-11-02 - 2008-11-08	40
2008-11-09 - 2008-11-15	45
2008-11-16 - 2008-11-22	49
2008-11-23 - 2008-11-29	49
2008-11-30 - 2008-12-06	49
2008-12-07 - 2008-12-13	52
2008-12-14 - 2008-12-20	54
2008-12-21 - 2008-12-27	54
2008-12-28 - 2009-01-03	50
2009-01-04 - 2009-01-10	46
2009-01-11 - 2009-01-17	59
2009-01-18 - 2009-01-24	44
2009-01-25 - 2009-01-31	44
2009-02-01 - 2009-02-07	44
2009-02-08 - 2009-02-14	45
2009-02-15 - 2009-02-21	42
2009-02-22 - 2009-02-28	42
2009-03-01 - 2009-03-07	41
2009-03-08 - 2009-03-14	41
2009-03-15 - 2009-03-21	40
2009-03-22 - 2009-03-28	44
2009-03-29 - 2009-04-04	42
2009-04-05 - 2009-04-11	41
2009-04-12 - 2009-04-18	39
2009-04-19 - 2009-04-25	40
2009-04-26 - 2009-05-02	42
2009-05-03 - 2009-05-09	41
2009-05-10 - 2009-05-16	41
2009-05-17 - 2009-05-23	39
2009-05-24 - 2009-05-30	38
2009-05-31 - 2009-06-06	36
2009-06-07 - 2009-06-13	35
2009-06-14 - 2009-06-20	34
2009-06-21 - 2009-06-27	33
2009-06-28 - 2009-07-04	32
2009-07-05 - 2009-07-11	32
2009-07-12 - 2009-07-18	34
2009-07-19 - 2009-07-25	32
2009-07-26 - 2009-08-01	33
2009-08-02 - 2009-08-08	33
2009-08-09 - 2009-08-15	32
2009-08-16 - 2009-08-22	32
2009-08-23 - 2009-08-29	34
2009-08-30 - 2009-09-05	35
2009-09-06 - 2009-09-12	35
2009-09-13 - 2009-09-19	35
2009-09-20 - 2009-09-26	37
2009-09-27 - 2009-10-03	40
2009-10-04 - 2009-10-10	41
2009-10-11 - 2009-10-17	43
2009-10-18 - 2009-10-24	43
2009-10-25 - 2009-10-31	41
2009-11-01 - 2009-11-07	42
2009-11-08 - 2009-11-14	40
2009-11-15 - 2009-11-21	40
2009-11-22 - 2009-11-28	40
2009-11-29 - 2009-12-05	43
2009-12-06 - 2009-12-12	54
2009-12-13 - 2009-12-19	47
2009-12-20 - 2009-12-26	43
2009-12-27 - 2010-01-02	47
2010-01-03 - 2010-01-09	61
2010-01-10 - 2010-01-16	47
2010-01-17 - 2010-01-23	40
2010-01-24 - 2010-01-30	41
2010-01-31 - 2010-02-06	42
2010-02-07 - 2010-02-13	41
2010-02-14 - 2010-02-20	42
2010-02-21 - 2010-02-27	41
2010-02-28 - 2010-03-06	40
2010-03-07 - 2010-03-13	39
2010-03-14 - 2010-03-20	39
2010-03-21 - 2010-03-27	38
2010-03-28 - 2010-04-03	39
2010-04-04 - 2010-04-10	38
2010-04-11 - 2010-04-17	37
2010-04-18 - 2010-04-24	37
2010-04-25 - 2010-05-01	37
2010-05-02 - 2010-05-08	39
2010-05-09 - 2010-05-15	39
2010-05-16 - 2010-05-22	37
2010-05-23 - 2010-05-29	37
2010-05-30 - 2010-06-05	35
2010-06-06 - 2010-06-12	34
2010-06-13 - 2010-06-19	33
2010-06-20 - 2010-06-26	33
2010-06-27 - 2010-07-03	33
2010-07-04 - 2010-07-10	35
2010-07-11 - 2010-07-17	32
2010-07-18 - 2010-07-24	33
2010-07-25 - 2010-07-31	33
2010-08-01 - 2010-08-07	32
2010-08-08 - 2010-08-14	31
2010-08-15 - 2010-08-21	35
2010-08-22 - 2010-08-28	32
2010-08-29 - 2010-09-04	33
2010-09-05 - 2010-09-11	35
2010-09-12 - 2010-09-18	35
2010-09-19 - 2010-09-25	36
2010-09-26 - 2010-10-02	37
2010-10-03 - 2010-10-09	37
2010-10-10 - 2010-10-16	36
2010-10-17 - 2010-10-23	38
2010-10-24 - 2010-10-30	36
2010-10-31 - 2010-11-06	40
2010-11-07 - 2010-11-13	40
2010-11-14 - 2010-11-20	40
2010-11-21 - 2010-11-27	43
2010-11-28 - 2010-12-04	46
2010-12-05 - 2010-12-11	54
2010-12-12 - 2010-12-18	52
2010-12-19 - 2010-12-25	44
2010-12-26 - 2011-01-01	48
2011-01-02 - 2011-01-08	50
2011-01-09 - 2011-01-15	51
2011-01-16 - 2011-01-22	51
2011-01-23 - 2011-01-29	53
2011-01-30 - 2011-02-05	53
2011-02-06 - 2011-02-12	50
2011-02-13 - 2011-02-19	47
2011-02-20 - 2011-02-26	46
2011-02-27 - 2011-03-05	45
2011-03-06 - 2011-03-12	46
2011-03-13 - 2011-03-19	42
2011-03-20 - 2011-03-26	43
2011-03-27 - 2011-04-02	44
2011-04-03 - 2011-04-09	44
2011-04-10 - 2011-04-16	43
2011-04-17 - 2011-04-23	42
2011-04-24 - 2011-04-30	42
2011-05-01 - 2011-05-07	44
2011-05-08 - 2011-05-14	43
2011-05-15 - 2011-05-21	41
2011-05-22 - 2011-05-28	41
2011-05-29 - 2011-06-04	42
2011-06-05 - 2011-06-11	39
2011-06-12 - 2011-06-18	37
2011-06-19 - 2011-06-25	36
2011-06-26 - 2011-07-02	37
2011-07-03 - 2011-07-09	37
2011-07-10 - 2011-07-16	37
2011-07-17 - 2011-07-23	38
2011-07-24 - 2011-07-30	37
2011-07-31 - 2011-08-06	35
2011-08-07 - 2011-08-13	35
2011-08-14 - 2011-08-20	36
2011-08-21 - 2011-08-27	35
2011-08-28 - 2011-09-03	37
2011-09-04 - 2011-09-10	38
2011-09-11 - 2011-09-17	40
2011-09-18 - 2011-09-24	41
2011-09-25 - 2011-10-01	42
2011-10-02 - 2011-10-08	42
2011-10-09 - 2011-10-15	39
2011-10-16 - 2011-10-22	42
2011-10-23 - 2011-10-29	44
2011-10-30 - 2011-11-05	46
2011-11-06 - 2011-11-12	48
2011-11-13 - 2011-11-19	46
2011-11-20 - 2011-11-26	45
2011-11-27 - 2011-12-03	49
2011-12-04 - 2011-12-10	53
2011-12-11 - 2011-12-17	52
2011-12-18 - 2011-12-24	50
2011-12-25 - 2011-12-31	51
2012-01-01 - 2012-01-07	53
2012-01-08 - 2012-01-14	48
2012-01-15 - 2012-01-21	50
2012-01-22 - 2012-01-28	44
2012-01-29 - 2012-02-04	46
2012-02-05 - 2012-02-11	47
2012-02-12 - 2012-02-18	47
2012-02-19 - 2012-02-25	45
2012-02-26 - 2012-03-03	44
2012-03-04 - 2012-03-10	44
2012-03-11 - 2012-03-17	41
2012-03-18 - 2012-03-24	42
2012-03-25 - 2012-03-31	42
2012-04-01 - 2012-04-07	42
2012-04-08 - 2012-04-14	43
2012-04-15 - 2012-04-21	44
2012-04-22 - 2012-04-28	44
2012-04-29 - 2012-05-05	42
2012-05-06 - 2012-05-12	43
2012-05-13 - 2012-05-19	44
2012-05-20 - 2012-05-26	43
2012-05-27 - 2012-06-02	41
2012-06-03 - 2012-06-09	40
2012-06-10 - 2012-06-16	39
2012-06-17 - 2012-06-23	40
2012-06-24 - 2012-06-30	39
2012-07-01 - 2012-07-07	40
2012-07-08 - 2012-07-14	38
2012-07-15 - 2012-07-21	39
2012-07-22 - 2012-07-28	39
2012-07-29 - 2012-08-04	37
2012-08-05 - 2012-08-11	37
2012-08-12 - 2012-08-18	40
2012-08-19 - 2012-08-25	40
2012-08-26 - 2012-09-01	40
2012-09-02 - 2012-09-08	42
2012-09-09 - 2012-09-15	43
2012-09-16 - 2012-09-22	45
2012-09-23 - 2012-09-29	43
2012-09-30 - 2012-10-06	43
2012-10-07 - 2012-10-13	48
2012-10-14 - 2012-10-20	43
2012-10-21 - 2012-10-27	45
2012-10-28 - 2012-11-03	44
2012-11-04 - 2012-11-10	48
2012-11-11 - 2012-11-17	49
2012-11-18 - 2012-11-24	47
2012-11-25 - 2012-12-01	54
2012-12-02 - 2012-12-08	50
2012-12-09 - 2012-12-15	54
2012-12-16 - 2012-12-22	56
2012-12-23 - 2012-12-29	63
2012-12-30 - 2013-01-05	67
2013-01-06 - 2013-01-12	58
2013-01-13 - 2013-01-19	59
2013-01-20 - 2013-01-26	67
2013-01-27 - 2013-02-02	56
2013-02-03 - 2013-02-09	51
2013-02-10 - 2013-02-16	48
2013-02-17 - 2013-02-23	51
2013-02-24 - 2013-03-02	48
2013-03-03 - 2013-03-09	50
2013-03-10 - 2013-03-16	46
2013-03-17 - 2013-03-23	49
2013-03-24 - 2013-03-30	50
2013-03-31 - 2013-04-06	46
2013-04-07 - 2013-04-13	46
2013-04-14 - 2013-04-20	44
2013-04-21 - 2013-04-27	46
2013-04-28 - 2013-05-04	45
2013-05-05 - 2013-05-11	45
2013-05-12 - 2013-05-18	46
2013-05-19 - 2013-05-25	43
2013-05-26 - 2013-06-01	44
2013-06-02 - 2013-06-08	40
2013-06-09 - 2013-06-15	40
2013-06-16 - 2013-06-22	38
2013-06-23 - 2013-06-29	39
2013-06-30 - 2013-07-06	41
2013-07-07 - 2013-07-13	39
2013-07-14 - 2013-07-20	41
2013-07-21 - 2013-07-27	39
2013-07-28 - 2013-08-03	38
2013-08-04 - 2013-08-10	39
2013-08-11 - 2013-08-17	40
2013-08-18 - 2013-08-24	40
2013-08-25 - 2013-08-31	40
2013-09-01 - 2013-09-07	44
2013-09-08 - 2013-09-14	42
2013-09-15 - 2013-09-21	43
2013-09-22 - 2013-09-28	45
2013-09-29 - 2013-10-05	43
2013-10-06 - 2013-10-12	43
2013-10-13 - 2013-10-19	44
2013-10-20 - 2013-10-26	51
2013-10-27 - 2013-11-02	47
2013-11-03 - 2013-11-09	50
2013-11-10 - 2013-11-16	57
2013-11-17 - 2013-11-23	52
2013-11-24 - 2013-11-30	61
2013-12-01 - 2013-12-07	60
2013-12-08 - 2013-12-14	67
2013-12-15 - 2013-12-21	56
2013-12-22 - 2013-12-28	58
2013-12-29 - 2014-01-04	73
2014-01-05 - 2014-01-11	100
2014-01-12 - 2014-01-18	56
2014-01-19 - 2014-01-25	69
2014-01-26 - 2014-02-01	66
2014-02-02 - 2014-02-08	57
2014-02-09 - 2014-02-15	55
2014-02-16 - 2014-02-22	49
2014-02-23 - 2014-03-01	55
2014-03-02 - 2014-03-08	54
2014-03-09 - 2014-03-15	49
2014-03-16 - 2014-03-22	50
2014-03-23 - 2014-03-29	50
2014-03-30 - 2014-04-05	48
2014-04-06 - 2014-04-12	48
2014-04-13 - 2014-04-19	49
2014-04-20 - 2014-04-26	50
2014-04-27 - 2014-05-03	50
2014-05-04 - 2014-05-10	50
2014-05-11 - 2014-05-17	50
2014-05-18 - 2014-05-24	48
2014-05-25 - 2014-05-31	47
2014-06-01 - 2014-06-07	45
2014-06-08 - 2014-06-14	41
2014-06-15 - 2014-06-21	40
2014-06-22 - 2014-06-28	39
2014-06-29 - 2014-07-05	43
2014-07-06 - 2014-07-12	42
2014-07-13 - 2014-07-19	41
2014-07-20 - 2014-07-26	43
2014-07-27 - 2014-08-02	41
2014-08-03 - 2014-08-09	41
2014-08-10 - 2014-08-16	41
2014-08-17 - 2014-08-23	44
2014-08-24 - 2014-08-30	45
2014-08-31 - 2014-09-06	44
2014-09-07 - 2014-09-13	45
2014-09-14 - 2014-09-20	47
2014-09-21 - 2014-09-27	46
2014-09-28 - 2014-10-04	44
2014-10-05 - 2014-10-11	47
2014-10-12 - 2014-10-18	45
2014-10-19 - 2014-10-25	46
2014-10-26 - 2014-11-01	47
Top subregions for cold
Subregion	cold
Alaska	100
Minnesota	97
New York	94
Pennsylvania	90
Michigan	90
North Dakota	90
Ohio	89
Colorado	89
Wisconsin	88
Massachusetts	88
Kentucky	87
North Carolina	86
Maryland	85
Illinois	85
Montana	85
California	84
Maine	84
Washington	84
Missouri	84
Connecticut	83
New Jersey	83
Kansas	83
New Hampshire	82
Nevada	82
Indiana	82
Utah	81
Arizona	81
West Virginia	81
Tennessee	81
Vermont	81
Iowa	80
South Dakota	80
Wyoming	79
Texas	79
Georgia	79
Florida	79
Oklahoma	78
Nebraska	78
South Carolina	76
New Mexico	76
Rhode Island	76
District of Columbia	75
Idaho	75
Alabama	74
Louisiana	74
Delaware	74
Mississippi	73
Arkansas	73
Virginia	73
Hawaii	72
Oregon	64
Top metros for cold
Metro	cold
Fairbanks AK	100
Presque Isle ME	93
Minneapolis-St. Paul MN	77
Anchorage AK	77
Fargo-Valley City ND	75
New York NY	75
Bangor ME	74
Juneau AK	73
Duluth MN-Superior WI	73
Butte-Bozeman MT	71
Cincinnati OH	71
Wilkes Barre-Scranton PA	71
Detroit MI	70
St. Joseph MO	70
Casper-Riverton WY	70
Utica NY	70
Watertown NY	70
Santa Barbara-Santa Maria-San Luis Obispo CA	70
Binghamton NY	69
Philadelphia PA	69
Los Angeles CA	69
Chicago IL	69
Boston MA-Manchester NH	69
St. Louis MO	69
Marquette MI	69
Missoula MT	69
Denver CO	68
Phoenix AZ	68
Flint-Saginaw-Bay City MI	68
Great Falls MT	68
Minot-Bismarck-Dickinson(Williston) ND	67
Buffalo NY	67
Portland-Auburn ME	67
Seattle-Tacoma WA	66
Burlington VT-Plattsburgh NY	66
Pittsburgh PA	66
Providence RI-New Bedford MA	66
Norfolk-Portsmouth-Newport News VA	66
Atlanta GA	66
Hartford & New Haven CT	66
Salt Lake City UT	66
Johnstown-Altoona PA	66
Reno NV	66
Nashville TN	66
Cleveland-Akron (Canton) OH	65
Grand Rapids-Kalamazoo-Battle Creek MI	65
La Crosse-Eau Claire WI	65
Idaho Falls-Pocatello ID	65
Rochester MN-Mason City IA-Austin MN	65
Cheyenne WY-Scottsbluff NE	65
Madison WI	65
Syracuse NY	65
Green Bay-Appleton WI	64
Milwaukee WI	64
Eugene OR	64
Youngstown OH	64
Albany-Schenectady-Troy NY	64
Columbus-Tupelo-West Point MS	64
Lincoln & Hastings-Kearney NE	64
Dayton OH	64
Topeka KS	64
Sacramento-Stockton-Modesto CA	64
Parkersburg WV	64
Spokane WA	64
Mankato MN	64
Des Moines-Ames IA	64
Lansing MI	64
Twin Falls ID	63
Traverse City-Cadillac MI	63
Helena MT	63
Charleston-Huntington WV	63
Toledo OH	63
Lima OH	63
Elmira NY	63
Wichita-Hutchinson KS	63
Indianapolis IN	63
Colorado Springs-Pueblo CO	63
Grand Junction-Montrose CO	63
Columbia-Jefferson City MO	63
Lafayette IN	63
Rockford IL	63
Ft. Wayne IN	63
Davenport IA-Rock Island-Moline IL	63
Columbus OH	63
Yakima-Pasco-Richland-Kennewick WA	63
Kansas City MO	62
Zanesville OH	62
Wausau-Rhinelander WI	62
Cedar Rapids-Waterloo-Iowa City & Dubuque IA	62
Evansville IN	62
Baltimore MD	62
San Diego CA	62
Charlotte NC	62
Springfield-Holyoke MA	62
Harrisonburg VA	62
Las Vegas NV	62
Sioux Falls(Mitchell) SD	62
Bend OR	61
Richmond-Petersburg VA	61
Dallas-Ft. Worth TX	61
Wheeling WV-Steubenville OH	61
Paducah KY-Cape Girardeau MO-Harrisburg-Mount Vernon IL	61
Bowling Green KY	61
Erie PA	61
Billings MT	61
Harrisburg-Lancaster-Lebanon-York PA	61
Omaha NE	61
Louisville KY	61
Greenwood-Greenville MS	61
Lexington KY	60
Ottumwa IA-Kirksville MO	60
Rochester NY	60
Albuquerque-Santa Fe NM	60
Eureka CA	60
Tucson (Sierra Vista) AZ	60
Chico-Redding CA	60
Peoria-Bloomington IL	60
Boise ID	60
Houston TX	60
Tri-Cities TN-VA	60
Washington DC (Hagerstown MD)	60
Waco-Temple-Bryan TX	60
Meridian MS	60
Greenville-New Bern-Washington NC	60
Honolulu HI	60
Greenville-Spartanburg SC-Asheville NC-Anderson SC	59
Ft. Smith-Fayetteville-Springdale-Rogers AR	59
Austin TX	59
Greensboro-High Point-Winston Salem NC	59
Bakersfield CA	59
Orlando-Daytona Beach-Melbourne FL	59
Terre Haute IN	59
Miami-Ft. Lauderdale FL	59
Columbia SC	59
Salisbury MD	59
Victoria TX	59
Mobile AL-Pensacola (Ft. Walton Beach) FL	59
Bluefield-Beckley-Oak Hill WV	59
Florence-Myrtle Beach SC	59
Raleigh-Durham (Fayetteville) NC	59
Knoxville TN	59
Rapid City SD	59
Gainesville FL	58
Champaign & Springfield-Decatur IL	58
Clarksburg-Weston WV	58
New Orleans LA	58
South Bend-Elkhart IN	58
Columbus GA	58
Chattanooga TN	58
Charleston SC	58
Tampa-St. Petersburg (Sarasota) FL	58
Charlottesville VA	57
Oklahoma City OK	57
Wilmington NC	57
Medford-Klamath Falls OR	57
Springfield MO	57
Corpus Christi TX	57
Augusta GA	57
Abilene-Sweetwater TX	57
Monterey-Salinas CA	57
Fresno-Visalia CA	57
Quincy IL-Hannibal MO-Keokuk IA	57
Memphis TN	57
Amarillo TX	57
Jonesboro AR	57
Yuma AZ-El Centro CA	56
Jackson TN	56
Sioux City IA	56
Lubbock TX	56
Savannah GA	56
San Antonio TX	56
Sherman TX-Ada OK	55
Joplin MO-Pittsburg KS	55
Jacksonville FL	55
Hattiesburg-Laurel MS	55
West Palm Beach-Ft. Pierce FL	55
El Paso TX	55
Shreveport LA	55
Dothan AL	55
Tulsa OK	54
San Angelo TX	54
Little Rock-Pine Bluff AR	54
San Francisco-Oakland-San Jose CA	54
Huntsville-Decatur (Florence) AL	54
Baton Rouge LA	54
Tallahassee FL-Thomasville GA	53
Monroe LA-El Dorado AR	53
Palm Springs CA	53
Birmingham AL	52
Odessa-Midland TX	52
Lafayette LA	52
Wichita Falls TX & Lawton OK	52
Alexandria LA	52
Laredo TX	52
Lake Charles LA	52
Macon GA	51
Tyler-Longview(Lufkin & Nacogdoches) TX	51
Biloxi-Gulfport MS	51
Montgomery (Selma) AL	51
Jackson MS	51
Portland OR	50
Beaumont-Port Arthur TX	50
Panama City FL	49
Roanoke-Lynchburg VA	49
Ft. Myers-Naples FL	48
Albany GA	48
Harlingen-Weslaco-Brownsville-McAllen TX	46
Alpena MI	0
North Platte NE	0
Glendive MT	0
Top cities for cold
City	cold
New York	100
Chicago	95
Los Angeles	90
Philadelphia	88
Denver	87
Alexandria	87
San Francisco	87
Minneapolis	85
Washington	85
Seattle	84
Boston	84
San Diego	81
Phoenix	80
Atlanta	80
Pittsburgh	80
Top searches for cold
cold stone	100
cold war	80
cold sore	60
cold weather	55
cold lyrics	50
cold sores	50
the cold war	40
cold air intake	30
cold stone creamery	30
cold symptoms	30
cold steel	25
cold medicine	20
hot and cold	20
cold case	20
out cold	20
so cold	20
baby cold	20
cold remedies	15
common cold	15
cold one	15
cold play	15
cold feet	10
cold fusion	10
in cold blood	10
cold cream	10
cold creek	10
head cold	10
cold turkey	10
cold mountain	10
cold hands	10
cold harbor	10
herpes	10
hot n cold	10
cold war kids	10
chest cold	5
cold spring harbor	5
cold water creek	5
cold blooded	5
cold front	5
cold virus	5
tylenol cold	5
the cold one	5
cold stone hours	5
so cold lyrics	5
cold sores herpes	5
summer cold	5
cold sore remedies	5
the common cold	5
flu symptoms	5
cold spring ny	5
Rising searches for cold
hot and cold	+120%
cold one	+90%
cold remedies	+70%
cold sore	+70%
cold symptoms	+70%
cold turkey	+60%
head cold	+60%
cold feet	+50%
out cold	+50%
cold medicine	+40%
