# Supplementary material for: Information Seeking Regarding Tobacco and Lung Cancer: Effects of Seasonality
Source: PLoS One. 2015 Mar 17;10(3):e0117938. doi: 10.1371/journal.pone.0117938 (PMC4364309; doi:10.1371/journal.pone.0117938)
Supplement: S2 Dataset — (ZIP) [file pone.0117938.s013.zip › Dataset S2/us-pizza.csv]

Web Search interest: pizza
United States; 2004 - present
Interest over time
Week	pizza
2004-01-04 - 2004-01-10	24
2004-01-11 - 2004-01-17	23
2004-01-18 - 2004-01-24	25
2004-01-25 - 2004-01-31	24
2004-02-01 - 2004-02-07	23
2004-02-08 - 2004-02-14	23
2004-02-15 - 2004-02-21	25
2004-02-22 - 2004-02-28	23
2004-02-29 - 2004-03-06	20
2004-03-07 - 2004-03-13	26
2004-03-14 - 2004-03-20	24
2004-03-21 - 2004-03-27	27
2004-03-28 - 2004-04-03	23
2004-04-04 - 2004-04-10	22
2004-04-11 - 2004-04-17	24
2004-04-18 - 2004-04-24	22
2004-04-25 - 2004-05-01	22
2004-05-02 - 2004-05-08	23
2004-05-09 - 2004-05-15	23
2004-05-16 - 2004-05-22	22
2004-05-23 - 2004-05-29	23
2004-05-30 - 2004-06-05	24
2004-06-06 - 2004-06-12	23
2004-06-13 - 2004-06-19	23
2004-06-20 - 2004-06-26	22
2004-06-27 - 2004-07-03	23
2004-07-04 - 2004-07-10	24
2004-07-11 - 2004-07-17	25
2004-07-18 - 2004-07-24	25
2004-07-25 - 2004-07-31	26
2004-08-01 - 2004-08-07	25
2004-08-08 - 2004-08-14	25
2004-08-15 - 2004-08-21	25
2004-08-22 - 2004-08-28	24
2004-08-29 - 2004-09-04	24
2004-09-05 - 2004-09-11	26
2004-09-12 - 2004-09-18	25
2004-09-19 - 2004-09-25	25
2004-09-26 - 2004-10-02	25
2004-10-03 - 2004-10-09	25
2004-10-10 - 2004-10-16	28
2004-10-17 - 2004-10-23	25
2004-10-24 - 2004-10-30	24
2004-10-31 - 2004-11-06	26
2004-11-07 - 2004-11-13	30
2004-11-14 - 2004-11-20	26
2004-11-21 - 2004-11-27	26
2004-11-28 - 2004-12-04	25
2004-12-05 - 2004-12-11	25
2004-12-12 - 2004-12-18	26
2004-12-19 - 2004-12-25	28
2004-12-26 - 2005-01-01	30
2005-01-02 - 2005-01-08	27
2005-01-09 - 2005-01-15	27
2005-01-16 - 2005-01-22	29
2005-01-23 - 2005-01-29	29
2005-01-30 - 2005-02-05	29
2005-02-06 - 2005-02-12	30
2005-02-13 - 2005-02-19	29
2005-02-20 - 2005-02-26	30
2005-02-27 - 2005-03-05	28
2005-03-06 - 2005-03-12	29
2005-03-13 - 2005-03-19	28
2005-03-20 - 2005-03-26	32
2005-03-27 - 2005-04-02	31
2005-04-03 - 2005-04-09	34
2005-04-10 - 2005-04-16	29
2005-04-17 - 2005-04-23	30
2005-04-24 - 2005-04-30	29
2005-05-01 - 2005-05-07	29
2005-05-08 - 2005-05-14	28
2005-05-15 - 2005-05-21	29
2005-05-22 - 2005-05-28	29
2005-05-29 - 2005-06-04	30
2005-06-05 - 2005-06-11	30
2005-06-12 - 2005-06-18	29
2005-06-19 - 2005-06-25	28
2005-06-26 - 2005-07-02	29
2005-07-03 - 2005-07-09	29
2005-07-10 - 2005-07-16	31
2005-07-17 - 2005-07-23	29
2005-07-24 - 2005-07-30	30
2005-07-31 - 2005-08-06	30
2005-08-07 - 2005-08-13	30
2005-08-14 - 2005-08-20	30
2005-08-21 - 2005-08-27	32
2005-08-28 - 2005-09-03	29
2005-09-04 - 2005-09-10	32
2005-09-11 - 2005-09-17	31
2005-09-18 - 2005-09-24	32
2005-09-25 - 2005-10-01	31
2005-10-02 - 2005-10-08	33
2005-10-09 - 2005-10-15	33
2005-10-16 - 2005-10-22	33
2005-10-23 - 2005-10-29	32
2005-10-30 - 2005-11-05	32
2005-11-06 - 2005-11-12	33
2005-11-13 - 2005-11-19	32
2005-11-20 - 2005-11-26	31
2005-11-27 - 2005-12-03	30
2005-12-04 - 2005-12-10	33
2005-12-11 - 2005-12-17	32
2005-12-18 - 2005-12-24	33
2005-12-25 - 2005-12-31	36
2006-01-01 - 2006-01-07	35
2006-01-08 - 2006-01-14	33
2006-01-15 - 2006-01-21	33
2006-01-22 - 2006-01-28	34
2006-01-29 - 2006-02-04	35
2006-02-05 - 2006-02-11	36
2006-02-12 - 2006-02-18	36
2006-02-19 - 2006-02-25	36
2006-02-26 - 2006-03-04	33
2006-03-05 - 2006-03-11	34
2006-03-12 - 2006-03-18	34
2006-03-19 - 2006-03-25	34
2006-03-26 - 2006-04-01	34
2006-04-02 - 2006-04-08	34
2006-04-09 - 2006-04-15	32
2006-04-16 - 2006-04-22	31
2006-04-23 - 2006-04-29	32
2006-04-30 - 2006-05-06	32
2006-05-07 - 2006-05-13	34
2006-05-14 - 2006-05-20	32
2006-05-21 - 2006-05-27	33
2006-05-28 - 2006-06-03	34
2006-06-04 - 2006-06-10	32
2006-06-11 - 2006-06-17	35
2006-06-18 - 2006-06-24	35
2006-06-25 - 2006-07-01	35
2006-07-02 - 2006-07-08	37
2006-07-09 - 2006-07-15	34
2006-07-16 - 2006-07-22	36
2006-07-23 - 2006-07-29	35
2006-07-30 - 2006-08-05	36
2006-08-06 - 2006-08-12	36
2006-08-13 - 2006-08-19	36
2006-08-20 - 2006-08-26	35
2006-08-27 - 2006-09-02	38
2006-09-03 - 2006-09-09	38
2006-09-10 - 2006-09-16	36
2006-09-17 - 2006-09-23	36
2006-09-24 - 2006-09-30	36
2006-10-01 - 2006-10-07	38
2006-10-08 - 2006-10-14	39
2006-10-15 - 2006-10-21	38
2006-10-22 - 2006-10-28	38
2006-10-29 - 2006-11-04	41
2006-11-05 - 2006-11-11	40
2006-11-12 - 2006-11-18	40
2006-11-19 - 2006-11-25	37
2006-11-26 - 2006-12-02	39
2006-12-03 - 2006-12-09	39
2006-12-10 - 2006-12-16	39
2006-12-17 - 2006-12-23	41
2006-12-24 - 2006-12-30	41
2006-12-31 - 2007-01-06	46
2007-01-07 - 2007-01-13	43
2007-01-14 - 2007-01-20	44
2007-01-21 - 2007-01-27	43
2007-01-28 - 2007-02-03	41
2007-02-04 - 2007-02-10	40
2007-02-11 - 2007-02-17	43
2007-02-18 - 2007-02-24	43
2007-02-25 - 2007-03-03	43
2007-03-04 - 2007-03-10	41
2007-03-11 - 2007-03-17	41
2007-03-18 - 2007-03-24	39
2007-03-25 - 2007-03-31	41
2007-04-01 - 2007-04-07	41
2007-04-08 - 2007-04-14	40
2007-04-15 - 2007-04-21	40
2007-04-22 - 2007-04-28	41
2007-04-29 - 2007-05-05	40
2007-05-06 - 2007-05-12	38
2007-05-13 - 2007-05-19	40
2007-05-20 - 2007-05-26	38
2007-05-27 - 2007-06-02	41
2007-06-03 - 2007-06-09	39
2007-06-10 - 2007-06-16	40
2007-06-17 - 2007-06-23	41
2007-06-24 - 2007-06-30	42
2007-07-01 - 2007-07-07	43
2007-07-08 - 2007-07-14	44
2007-07-15 - 2007-07-21	43
2007-07-22 - 2007-07-28	42
2007-07-29 - 2007-08-04	42
2007-08-05 - 2007-08-11	42
2007-08-12 - 2007-08-18	43
2007-08-19 - 2007-08-25	40
2007-08-26 - 2007-09-01	40
2007-09-02 - 2007-09-08	44
2007-09-09 - 2007-09-15	43
2007-09-16 - 2007-09-22	42
2007-09-23 - 2007-09-29	43
2007-09-30 - 2007-10-06	43
2007-10-07 - 2007-10-13	44
2007-10-14 - 2007-10-20	43
2007-10-21 - 2007-10-27	42
2007-10-28 - 2007-11-03	48
2007-11-04 - 2007-11-10	46
2007-11-11 - 2007-11-17	43
2007-11-18 - 2007-11-24	43
2007-11-25 - 2007-12-01	44
2007-12-02 - 2007-12-08	45
2007-12-09 - 2007-12-15	44
2007-12-16 - 2007-12-22	46
2007-12-23 - 2007-12-29	49
2007-12-30 - 2008-01-05	55
2008-01-06 - 2008-01-12	44
2008-01-13 - 2008-01-19	46
2008-01-20 - 2008-01-26	48
2008-01-27 - 2008-02-02	45
2008-02-03 - 2008-02-09	46
2008-02-10 - 2008-02-16	47
2008-02-17 - 2008-02-23	47
2008-02-24 - 2008-03-01	47
2008-03-02 - 2008-03-08	47
2008-03-09 - 2008-03-15	46
2008-03-16 - 2008-03-22	47
2008-03-23 - 2008-03-29	43
2008-03-30 - 2008-04-05	47
2008-04-06 - 2008-04-12	46
2008-04-13 - 2008-04-19	44
2008-04-20 - 2008-04-26	45
2008-04-27 - 2008-05-03	45
2008-05-04 - 2008-05-10	45
2008-05-11 - 2008-05-17	46
2008-05-18 - 2008-05-24	44
2008-05-25 - 2008-05-31	45
2008-06-01 - 2008-06-07	45
2008-06-08 - 2008-06-14	45
2008-06-15 - 2008-06-21	46
2008-06-22 - 2008-06-28	46
2008-06-29 - 2008-07-05	46
2008-07-06 - 2008-07-12	46
2008-07-13 - 2008-07-19	45
2008-07-20 - 2008-07-26	44
2008-07-27 - 2008-08-02	45
2008-08-03 - 2008-08-09	46
2008-08-10 - 2008-08-16	45
2008-08-17 - 2008-08-23	43
2008-08-24 - 2008-08-30	44
2008-08-31 - 2008-09-06	45
2008-09-07 - 2008-09-13	43
2008-09-14 - 2008-09-20	43
2008-09-21 - 2008-09-27	43
2008-09-28 - 2008-10-04	44
2008-10-05 - 2008-10-11	44
2008-10-12 - 2008-10-18	44
2008-10-19 - 2008-10-25	45
2008-10-26 - 2008-11-01	46
2008-11-02 - 2008-11-08	43
2008-11-09 - 2008-11-15	44
2008-11-16 - 2008-11-22	44
2008-11-23 - 2008-11-29	42
2008-11-30 - 2008-12-06	45
2008-12-07 - 2008-12-13	46
2008-12-14 - 2008-12-20	47
2008-12-21 - 2008-12-27	50
2008-12-28 - 2009-01-03	60
2009-01-04 - 2009-01-10	44
2009-01-11 - 2009-01-17	48
2009-01-18 - 2009-01-24	48
2009-01-25 - 2009-01-31	49
2009-02-01 - 2009-02-07	46
2009-02-08 - 2009-02-14	45
2009-02-15 - 2009-02-21	46
2009-02-22 - 2009-02-28	46
2009-03-01 - 2009-03-07	43
2009-03-08 - 2009-03-14	46
2009-03-15 - 2009-03-21	45
2009-03-22 - 2009-03-28	45
2009-03-29 - 2009-04-04	46
2009-04-05 - 2009-04-11	47
2009-04-12 - 2009-04-18	46
2009-04-19 - 2009-04-25	46
2009-04-26 - 2009-05-02	46
2009-05-03 - 2009-05-09	45
2009-05-10 - 2009-05-16	47
2009-05-17 - 2009-05-23	45
2009-05-24 - 2009-05-30	44
2009-05-31 - 2009-06-06	44
2009-06-07 - 2009-06-13	46
2009-06-14 - 2009-06-20	45
2009-06-21 - 2009-06-27	47
2009-06-28 - 2009-07-04	47
2009-07-05 - 2009-07-11	45
2009-07-12 - 2009-07-18	46
2009-07-19 - 2009-07-25	46
2009-07-26 - 2009-08-01	45
2009-08-02 - 2009-08-08	45
2009-08-09 - 2009-08-15	45
2009-08-16 - 2009-08-22	44
2009-08-23 - 2009-08-29	44
2009-08-30 - 2009-09-05	44
2009-09-06 - 2009-09-12	46
2009-09-13 - 2009-09-19	42
2009-09-20 - 2009-09-26	42
2009-09-27 - 2009-10-03	43
2009-10-04 - 2009-10-10	44
2009-10-11 - 2009-10-17	44
2009-10-18 - 2009-10-24	43
2009-10-25 - 2009-10-31	44
2009-11-01 - 2009-11-07	43
2009-11-08 - 2009-11-14	45
2009-11-15 - 2009-11-21	44
2009-11-22 - 2009-11-28	42
2009-11-29 - 2009-12-05	42
2009-12-06 - 2009-12-12	44
2009-12-13 - 2009-12-19	46
2009-12-20 - 2009-12-26	47
2009-12-27 - 2010-01-02	59
2010-01-03 - 2010-01-09	51
2010-01-10 - 2010-01-16	48
2010-01-17 - 2010-01-23	49
2010-01-24 - 2010-01-30	49
2010-01-31 - 2010-02-06	48
2010-02-07 - 2010-02-13	52
2010-02-14 - 2010-02-20	49
2010-02-21 - 2010-02-27	48
2010-02-28 - 2010-03-06	47
2010-03-07 - 2010-03-13	47
2010-03-14 - 2010-03-20	47
2010-03-21 - 2010-03-27	47
2010-03-28 - 2010-04-03	46
2010-04-04 - 2010-04-10	45
2010-04-11 - 2010-04-17	46
2010-04-18 - 2010-04-24	47
2010-04-25 - 2010-05-01	46
2010-05-02 - 2010-05-08	45
2010-05-09 - 2010-05-15	46
2010-05-16 - 2010-05-22	46
2010-05-23 - 2010-05-29	47
2010-05-30 - 2010-06-05	49
2010-06-06 - 2010-06-12	48
2010-06-13 - 2010-06-19	49
2010-06-20 - 2010-06-26	48
2010-06-27 - 2010-07-03	52
2010-07-04 - 2010-07-10	57
2010-07-11 - 2010-07-17	57
2010-07-18 - 2010-07-24	55
2010-07-25 - 2010-07-31	57
2010-08-01 - 2010-08-07	57
2010-08-08 - 2010-08-14	59
2010-08-15 - 2010-08-21	59
2010-08-22 - 2010-08-28	57
2010-08-29 - 2010-09-04	57
2010-09-05 - 2010-09-11	60
2010-09-12 - 2010-09-18	57
2010-09-19 - 2010-09-25	56
2010-09-26 - 2010-10-02	59
2010-10-03 - 2010-10-09	56
2010-10-10 - 2010-10-16	55
2010-10-17 - 2010-10-23	55
2010-10-24 - 2010-10-30	56
2010-10-31 - 2010-11-06	55
2010-11-07 - 2010-11-13	55
2010-11-14 - 2010-11-20	56
2010-11-21 - 2010-11-27	57
2010-11-28 - 2010-12-04	58
2010-12-05 - 2010-12-11	61
2010-12-12 - 2010-12-18	60
2010-12-19 - 2010-12-25	62
2010-12-26 - 2011-01-01	76
2011-01-02 - 2011-01-08	69
2011-01-09 - 2011-01-15	68
2011-01-16 - 2011-01-22	71
2011-01-23 - 2011-01-29	73
2011-01-30 - 2011-02-05	77
2011-02-06 - 2011-02-12	73
2011-02-13 - 2011-02-19	72
2011-02-20 - 2011-02-26	73
2011-02-27 - 2011-03-05	71
2011-03-06 - 2011-03-12	67
2011-03-13 - 2011-03-19	69
2011-03-20 - 2011-03-26	71
2011-03-27 - 2011-04-02	72
2011-04-03 - 2011-04-09	71
2011-04-10 - 2011-04-16	73
2011-04-17 - 2011-04-23	72
2011-04-24 - 2011-04-30	70
2011-05-01 - 2011-05-07	69
2011-05-08 - 2011-05-14	71
2011-05-15 - 2011-05-21	72
2011-05-22 - 2011-05-28	74
2011-05-29 - 2011-06-04	78
2011-06-05 - 2011-06-11	74
2011-06-12 - 2011-06-18	76
2011-06-19 - 2011-06-25	74
2011-06-26 - 2011-07-02	79
2011-07-03 - 2011-07-09	80
2011-07-10 - 2011-07-16	75
2011-07-17 - 2011-07-23	77
2011-07-24 - 2011-07-30	81
2011-07-31 - 2011-08-06	80
2011-08-07 - 2011-08-13	78
2011-08-14 - 2011-08-20	78
2011-08-21 - 2011-08-27	77
2011-08-28 - 2011-09-03	77
2011-09-04 - 2011-09-10	77
2011-09-11 - 2011-09-17	74
2011-09-18 - 2011-09-24	75
2011-09-25 - 2011-10-01	81
2011-10-02 - 2011-10-08	79
2011-10-09 - 2011-10-15	76
2011-10-16 - 2011-10-22	79
2011-10-23 - 2011-10-29	79
2011-10-30 - 2011-11-05	84
2011-11-06 - 2011-11-12	78
2011-11-13 - 2011-11-19	80
2011-11-20 - 2011-11-26	84
2011-11-27 - 2011-12-03	78
2011-12-04 - 2011-12-10	82
2011-12-11 - 2011-12-17	80
2011-12-18 - 2011-12-24	86
2011-12-25 - 2011-12-31	93
2012-01-01 - 2012-01-07	89
2012-01-08 - 2012-01-14	81
2012-01-15 - 2012-01-21	80
2012-01-22 - 2012-01-28	74
2012-01-29 - 2012-02-04	76
2012-02-05 - 2012-02-11	79
2012-02-12 - 2012-02-18	79
2012-02-19 - 2012-02-25	81
2012-02-26 - 2012-03-03	76
2012-03-04 - 2012-03-10	78
2012-03-11 - 2012-03-17	75
2012-03-18 - 2012-03-24	74
2012-03-25 - 2012-03-31	76
2012-04-01 - 2012-04-07	80
2012-04-08 - 2012-04-14	74
2012-04-15 - 2012-04-21	74
2012-04-22 - 2012-04-28	77
2012-04-29 - 2012-05-05	76
2012-05-06 - 2012-05-12	73
2012-05-13 - 2012-05-19	74
2012-05-20 - 2012-05-26	77
2012-05-27 - 2012-06-02	85
2012-06-03 - 2012-06-09	80
2012-06-10 - 2012-06-16	79
2012-06-17 - 2012-06-23	80
2012-06-24 - 2012-06-30	83
2012-07-01 - 2012-07-07	87
2012-07-08 - 2012-07-14	79
2012-07-15 - 2012-07-21	81
2012-07-22 - 2012-07-28	81
2012-07-29 - 2012-08-04	82
2012-08-05 - 2012-08-11	78
2012-08-12 - 2012-08-18	77
2012-08-19 - 2012-08-25	76
2012-08-26 - 2012-09-01	73
2012-09-02 - 2012-09-08	77
2012-09-09 - 2012-09-15	74
2012-09-16 - 2012-09-22	76
2012-09-23 - 2012-09-29	75
2012-09-30 - 2012-10-06	75
2012-10-07 - 2012-10-13	76
2012-10-14 - 2012-10-20	73
2012-10-21 - 2012-10-27	70
2012-10-28 - 2012-11-03	76
2012-11-04 - 2012-11-10	70
2012-11-11 - 2012-11-17	70
2012-11-18 - 2012-11-24	72
2012-11-25 - 2012-12-01	70
2012-12-02 - 2012-12-08	73
2012-12-09 - 2012-12-15	71
2012-12-16 - 2012-12-22	77
2012-12-23 - 2012-12-29	88
2012-12-30 - 2013-01-05	94
2013-01-06 - 2013-01-12	76
2013-01-13 - 2013-01-19	73
2013-01-20 - 2013-01-26	77
2013-01-27 - 2013-02-02	76
2013-02-03 - 2013-02-09	76
2013-02-10 - 2013-02-16	77
2013-02-17 - 2013-02-23	77
2013-02-24 - 2013-03-02	78
2013-03-03 - 2013-03-09	76
2013-03-10 - 2013-03-16	75
2013-03-17 - 2013-03-23	73
2013-03-24 - 2013-03-30	78
2013-03-31 - 2013-04-06	77
2013-04-07 - 2013-04-13	75
2013-04-14 - 2013-04-20	73
2013-04-21 - 2013-04-27	76
2013-04-28 - 2013-05-04	76
2013-05-05 - 2013-05-11	73
2013-05-12 - 2013-05-18	73
2013-05-19 - 2013-05-25	77
2013-05-26 - 2013-06-01	84
2013-06-02 - 2013-06-08	86
2013-06-09 - 2013-06-15	88
2013-06-16 - 2013-06-22	83
2013-06-23 - 2013-06-29	82
2013-06-30 - 2013-07-06	90
2013-07-07 - 2013-07-13	83
2013-07-14 - 2013-07-20	84
2013-07-21 - 2013-07-27	85
2013-07-28 - 2013-08-03	86
2013-08-04 - 2013-08-10	83
2013-08-11 - 2013-08-17	81
2013-08-18 - 2013-08-24	78
2013-08-25 - 2013-08-31	79
2013-09-01 - 2013-09-07	83
2013-09-08 - 2013-09-14	75
2013-09-15 - 2013-09-21	75
2013-09-22 - 2013-09-28	79
2013-09-29 - 2013-10-05	76
2013-10-06 - 2013-10-12	76
2013-10-13 - 2013-10-19	76
2013-10-20 - 2013-10-26	75
2013-10-27 - 2013-11-02	82
2013-11-03 - 2013-11-09	78
2013-11-10 - 2013-11-16	79
2013-11-17 - 2013-11-23	76
2013-11-24 - 2013-11-30	81
2013-12-01 - 2013-12-07	76
2013-12-08 - 2013-12-14	78
2013-12-15 - 2013-12-21	78
2013-12-22 - 2013-12-28	91
2013-12-29 - 2014-01-04	100
2014-01-05 - 2014-01-11	82
2014-01-12 - 2014-01-18	79
2014-01-19 - 2014-01-25	81
2014-01-26 - 2014-02-01	80
2014-02-02 - 2014-02-08	81
2014-02-09 - 2014-02-15	83
2014-02-16 - 2014-02-22	81
2014-02-23 - 2014-03-01	81
2014-03-02 - 2014-03-08	89
2014-03-09 - 2014-03-15	82
2014-03-16 - 2014-03-22	81
2014-03-23 - 2014-03-29	85
2014-03-30 - 2014-04-05	82
2014-04-06 - 2014-04-12	80
2014-04-13 - 2014-04-19	80
2014-04-20 - 2014-04-26	78
2014-04-27 - 2014-05-03	81
2014-05-04 - 2014-05-10	79
2014-05-11 - 2014-05-17	77
2014-05-18 - 2014-05-24	78
2014-05-25 - 2014-05-31	84
2014-06-01 - 2014-06-07	82
2014-06-08 - 2014-06-14	81
2014-06-15 - 2014-06-21	81
2014-06-22 - 2014-06-28	82
2014-06-29 - 2014-07-05	88
2014-07-06 - 2014-07-12	83
2014-07-13 - 2014-07-19	86
2014-07-20 - 2014-07-26	87
2014-07-27 - 2014-08-02	88
2014-08-03 - 2014-08-09	86
2014-08-10 - 2014-08-16	82
2014-08-17 - 2014-08-23	82
2014-08-24 - 2014-08-30	80
2014-08-31 - 2014-09-06	84
2014-09-07 - 2014-09-13	78
2014-09-14 - 2014-09-20	76
2014-09-21 - 2014-09-27	78
2014-09-28 - 2014-10-04	81
2014-10-05 - 2014-10-11	78
2014-10-12 - 2014-10-18	77
2014-10-19 - 2014-10-25	77
2014-10-26 - 2014-11-01	82
Top subregions for pizza
Subregion	pizza
Minnesota	100
Illinois	99
Michigan	98
Massachusetts	95
Texas	93
Missouri	92
Ohio	91
Pennsylvania	88
Kansas	86
Colorado	85
Arizona	84
Georgia	84
Florida	84
Wisconsin	84
District of Columbia	82
Maryland	80
Washington	80
Indiana	79
Iowa	78
Rhode Island	78
Nevada	78
Connecticut	78
California	78
North Carolina	78
Tennessee	77
Oklahoma	76
New York	76
Nebraska	75
Louisiana	74
Mississippi	73
New Hampshire	73
Kentucky	72
Delaware	72
Virginia	67
Arkansas	66
South Carolina	66
New Jersey	65
North Dakota	65
South Dakota	64
Idaho	63
Utah	63
West Virginia	63
Montana	63
Vermont	62
New Mexico	59
Maine	58
Hawaii	56
Alaska	56
Wyoming	55
Oregon	55
Alabama	52
Top metros for pizza
Metro	pizza
Detroit MI	100
Chicago IL	99
Minneapolis-St. Paul MN	97
Dallas-Ft. Worth TX	93
San Antonio TX	92
Columbus OH	91
St. Louis MO	90
Boston MA-Manchester NH	89
Cleveland-Akron (Canton) OH	86
Denver CO	85
Youngstown OH	85
Madison WI	84
Hattiesburg-Laurel MS	84
Phoenix AZ	84
Kansas City MO	83
Austin TX	83
Pittsburgh PA	82
Nashville TN	82
Bowling Green KY	82
Florence-Myrtle Beach SC	81
Ottumwa IA-Kirksville MO	80
Charlotte NC	80
Wichita-Hutchinson KS	80
Omaha NE	80
Orlando-Daytona Beach-Melbourne FL	79
Philadelphia PA	79
Zanesville OH	79
Des Moines-Ames IA	78
Miami-Ft. Lauderdale FL	78
New Orleans LA	78
Atlanta GA	78
Houston TX	78
Los Angeles CA	77
Wheeling WV-Steubenville OH	77
Abilene-Sweetwater TX	77
Indianapolis IN	77
Grand Rapids-Kalamazoo-Battle Creek MI	77
Providence RI-New Bedford MA	77
Seattle-Tacoma WA	76
Columbus-Tupelo-West Point MS	76
Buffalo NY	76
Oklahoma City OK	76
New York NY	75
Ft. Wayne IN	75
Washington DC (Hagerstown MD)	75
Las Vegas NV	74
Milwaukee WI	74
Norfolk-Portsmouth-Newport News VA	73
Flint-Saginaw-Bay City MI	73
San Diego CA	73
Augusta GA	73
Tampa-St. Petersburg (Sarasota) FL	73
Baltimore MD	72
Reno NV	71
Hartford & New Haven CT	71
Dayton OH	71
Salisbury MD	70
Duluth MN-Superior WI	70
Alpena MI	70
Davenport IA-Rock Island-Moline IL	69
Springfield-Holyoke MA	69
Cedar Rapids-Waterloo-Iowa City & Dubuque IA	68
Toledo OH	68
Lima OH	68
Waco-Temple-Bryan TX	67
Louisville KY	67
Parkersburg WV	67
Cincinnati OH	67
Memphis TN	66
Harrisburg-Lancaster-Lebanon-York PA	66
Topeka KS	66
Albany-Schenectady-Troy NY	66
Jacksonville FL	65
Jonesboro AR	65
Green Bay-Appleton WI	65
Eureka CA	65
Yuma AZ-El Centro CA	65
El Paso TX	64
Lansing MI	64
Rochester NY	64
Missoula MT	64
Little Rock-Pine Bluff AR	64
Evansville IN	64
Richmond-Petersburg VA	64
Amarillo TX	63
Greenville-Spartanburg SC-Asheville NC-Anderson SC	63
Peoria-Bloomington IL	63
St. Joseph MO	63
Odessa-Midland TX	63
Elmira NY	63
San Francisco-Oakland-San Jose CA	63
Greenville-New Bern-Washington NC	63
West Palm Beach-Ft. Pierce FL	62
La Crosse-Eau Claire WI	62
Boise ID	62
Charleston SC	62
Butte-Bozeman MT	62
Sioux Falls(Mitchell) SD	62
Ft. Myers-Naples FL	62
Ft. Smith-Fayetteville-Springdale-Rogers AR	61
Springfield MO	61
Colorado Springs-Pueblo CO	61
Salt Lake City UT	61
Fresno-Visalia CA	61
Wichita Falls TX & Lawton OK	61
South Bend-Elkhart IN	61
Savannah GA	61
Minot-Bismarck-Dickinson(Williston) ND	60
Spokane WA	60
Alexandria LA	60
Watertown NY	60
Fargo-Valley City ND	60
Tulsa OK	60
Bakersfield CA	60
Jackson MS	59
Tucson (Sierra Vista) AZ	59
Wilkes Barre-Scranton PA	59
Mobile AL-Pensacola (Ft. Walton Beach) FL	59
Utica NY	59
Lexington KY	59
Lubbock TX	59
Billings MT	59
Traverse City-Cadillac MI	58
Raleigh-Durham (Fayetteville) NC	58
Corpus Christi TX	58
Rochester MN-Mason City IA-Austin MN	58
Rockford IL	58
Sioux City IA	58
Palm Springs CA	58
Albuquerque-Santa Fe NM	57
Sacramento-Stockton-Modesto CA	57
Erie PA	57
Rapid City SD	57
Burlington VT-Plattsburgh NY	57
Gainesville FL	57
Eugene OR	56
Cheyenne WY-Scottsbluff NE	56
Charleston-Huntington WV	56
Great Falls MT	56
Greensboro-High Point-Winston Salem NC	56
Victoria TX	56
Lafayette IN	56
Tri-Cities TN-VA	56
Casper-Riverton WY	56
Johnstown-Altoona PA	55
Joplin MO-Pittsburg KS	55
Quincy IL-Hannibal MO-Keokuk IA	55
Terre Haute IN	55
Columbia-Jefferson City MO	55
Knoxville TN	55
Laredo TX	55
Champaign & Springfield-Decatur IL	55
Paducah KY-Cape Girardeau MO-Harrisburg-Mount Vernon IL	55
Mankato MN	55
Harlingen-Weslaco-Brownsville-McAllen TX	55
Yakima-Pasco-Richland-Kennewick WA	55
Greenwood-Greenville MS	55
Anchorage AK	55
Bluefield-Beckley-Oak Hill WV	54
Marquette MI	54
Biloxi-Gulfport MS	54
Columbia SC	54
Portland-Auburn ME	54
Sherman TX-Ada OK	54
Portland OR	54
Birmingham AL	53
Helena MT	53
Fairbanks AK	53
Bangor ME	53
Lafayette LA	53
San Angelo TX	53
Syracuse NY	52
Lake Charles LA	52
Honolulu HI	52
Lincoln & Hastings-Kearney NE	52
Tallahassee FL-Thomasville GA	52
Wilmington NC	51
Baton Rouge LA	51
Panama City FL	51
Wausau-Rhinelander WI	51
Idaho Falls-Pocatello ID	50
Grand Junction-Montrose CO	50
Harrisonburg VA	50
Presque Isle ME	50
Shreveport LA	50
Clarksburg-Weston WV	50
North Platte NE	48
Tyler-Longview(Lufkin & Nacogdoches) TX	48
Dothan AL	48
Santa Barbara-Santa Maria-San Luis Obispo CA	48
Jackson TN	47
Bend OR	47
Chattanooga TN	47
Monterey-Salinas CA	46
Macon GA	46
Medford-Klamath Falls OR	46
Beaumont-Port Arthur TX	46
Twin Falls ID	45
Columbus GA	45
Chico-Redding CA	44
Monroe LA-El Dorado AR	44
Huntsville-Decatur (Florence) AL	43
Binghamton NY	43
Meridian MS	43
Roanoke-Lynchburg VA	41
Albany GA	40
Montgomery (Selma) AL	39
Charlottesville VA	38
Juneau AK	35
Glendive MT	0
Top cities for pizza
City	pizza
Chicago	100
Alexandria	96
Minneapolis	84
Dallas	83
Boston	83
Philadelphia	79
San Antonio	78
San Francisco	78
Atlanta	78
Los Angeles	77
Columbus	76
Denver	76
Charlotte	75
Seattle	72
New York	71
Top searches for pizza
pizza pizza	100
pizza hut	30
dominos pizza	5
dominos	5
papa johns	5
papa johns pizza	5
pizza coupons	5
pizza delivery	0
pizza recipe	0
pizza dough	0
pizza hut coupons	0
dominoes	0
dominoes pizza	0
california pizza kitchen	0
chicago pizza	0
restaurants	0
pizza hut menu	0
pizza house	0
jets pizza	0
round table pizza	0
new york pizza	0
little caesars pizza	0
little caesars	0
pizza oven	0
pizza hut coupon	0
pizza recipes	0
pizza inn	0
pizza near me	0
pizza dough recipe	0
pizza hut number	0
pizza sauce	0
pizza hut delivery	0
dominos menu	0
pizza king	0
dominos pizza menu	0
brothers pizza	0
domino pizza	0
pizza hut locations	0
pizza ranch	0
village pizza	0
homemade pizza	0
pizza guys	0
calories in pizza	0
pizza hot	0
pizza time	0
marcos pizza	0
incredible pizza	0
pizza stone	0
boston pizza	0
peter piper pizza	0
Rising searches for pizza
pizza near me	Breakout
dominos menu	+650%
pizza hut number	+500%
jets pizza	+450%
pizza hut menu	+350%
pizza hut coupon	+180%
little caesars pizza	+150%
little caesars	+130%
pizza hut delivery	+120%
pizza hut coupons	+110%
