# Supplementary material for: Information Seeking Regarding Tobacco and Lung Cancer: Effects of Seasonality
Source: PLoS One. 2015 Mar 17;10(3):e0117938. doi: 10.1371/journal.pone.0117938 (PMC4364309; doi:10.1371/journal.pone.0117938)
Supplement: S2 Dataset — (ZIP) [file pone.0117938.s013.zip › Dataset S2/us-potato.csv]

Web Search interest: potato
United States; 2004 - present
Interest over time
Week	potato
2004-01-04 - 2004-01-10	15
2004-01-11 - 2004-01-17	17
2004-01-18 - 2004-01-24	15
2004-01-25 - 2004-01-31	15
2004-02-01 - 2004-02-07	14
2004-02-08 - 2004-02-14	14
2004-02-15 - 2004-02-21	13
2004-02-22 - 2004-02-28	14
2004-02-29 - 2004-03-06	14
2004-03-07 - 2004-03-13	14
2004-03-14 - 2004-03-20	16
2004-03-21 - 2004-03-27	17
2004-03-28 - 2004-04-03	13
2004-04-04 - 2004-04-10	17
2004-04-11 - 2004-04-17	13
2004-04-18 - 2004-04-24	13
2004-04-25 - 2004-05-01	12
2004-05-02 - 2004-05-08	12
2004-05-09 - 2004-05-15	14
2004-05-16 - 2004-05-22	11
2004-05-23 - 2004-05-29	14
2004-05-30 - 2004-06-05	14
2004-06-06 - 2004-06-12	12
2004-06-13 - 2004-06-19	13
2004-06-20 - 2004-06-26	13
2004-06-27 - 2004-07-03	16
2004-07-04 - 2004-07-10	16
2004-07-11 - 2004-07-17	10
2004-07-18 - 2004-07-24	11
2004-07-25 - 2004-07-31	12
2004-08-01 - 2004-08-07	12
2004-08-08 - 2004-08-14	11
2004-08-15 - 2004-08-21	11
2004-08-22 - 2004-08-28	12
2004-08-29 - 2004-09-04	12
2004-09-05 - 2004-09-11	12
2004-09-12 - 2004-09-18	13
2004-09-19 - 2004-09-25	13
2004-09-26 - 2004-10-02	13
2004-10-03 - 2004-10-09	13
2004-10-10 - 2004-10-16	14
2004-10-17 - 2004-10-23	16
2004-10-24 - 2004-10-30	17
2004-10-31 - 2004-11-06	15
2004-11-07 - 2004-11-13	18
2004-11-14 - 2004-11-20	23
2004-11-21 - 2004-11-27	52
2004-11-28 - 2004-12-04	16
2004-12-05 - 2004-12-11	18
2004-12-12 - 2004-12-18	17
2004-12-19 - 2004-12-25	29
2004-12-26 - 2005-01-01	16
2005-01-02 - 2005-01-08	15
2005-01-09 - 2005-01-15	15
2005-01-16 - 2005-01-22	16
2005-01-23 - 2005-01-29	14
2005-01-30 - 2005-02-05	15
2005-02-06 - 2005-02-12	14
2005-02-13 - 2005-02-19	14
2005-02-20 - 2005-02-26	14
2005-02-27 - 2005-03-05	13
2005-03-06 - 2005-03-12	14
2005-03-13 - 2005-03-19	15
2005-03-20 - 2005-03-26	18
2005-03-27 - 2005-04-02	15
2005-04-03 - 2005-04-09	12
2005-04-10 - 2005-04-16	13
2005-04-17 - 2005-04-23	14
2005-04-24 - 2005-04-30	13
2005-05-01 - 2005-05-07	13
2005-05-08 - 2005-05-14	14
2005-05-15 - 2005-05-21	13
2005-05-22 - 2005-05-28	14
2005-05-29 - 2005-06-04	15
2005-06-05 - 2005-06-11	12
2005-06-12 - 2005-06-18	14
2005-06-19 - 2005-06-25	14
2005-06-26 - 2005-07-02	15
2005-07-03 - 2005-07-09	16
2005-07-10 - 2005-07-16	13
2005-07-17 - 2005-07-23	12
2005-07-24 - 2005-07-30	13
2005-07-31 - 2005-08-06	12
2005-08-07 - 2005-08-13	13
2005-08-14 - 2005-08-20	11
2005-08-21 - 2005-08-27	12
2005-08-28 - 2005-09-03	12
2005-09-04 - 2005-09-10	14
2005-09-11 - 2005-09-17	12
2005-09-18 - 2005-09-24	13
2005-09-25 - 2005-10-01	14
2005-10-02 - 2005-10-08	15
2005-10-09 - 2005-10-15	15
2005-10-16 - 2005-10-22	14
2005-10-23 - 2005-10-29	16
2005-10-30 - 2005-11-05	16
2005-11-06 - 2005-11-12	19
2005-11-13 - 2005-11-19	24
2005-11-20 - 2005-11-26	56
2005-11-27 - 2005-12-03	16
2005-12-04 - 2005-12-10	17
2005-12-11 - 2005-12-17	18
2005-12-18 - 2005-12-24	26
2005-12-25 - 2005-12-31	22
2006-01-01 - 2006-01-07	15
2006-01-08 - 2006-01-14	15
2006-01-15 - 2006-01-21	14
2006-01-22 - 2006-01-28	14
2006-01-29 - 2006-02-04	15
2006-02-05 - 2006-02-11	14
2006-02-12 - 2006-02-18	14
2006-02-19 - 2006-02-25	14
2006-02-26 - 2006-03-04	14
2006-03-05 - 2006-03-11	13
2006-03-12 - 2006-03-18	16
2006-03-19 - 2006-03-25	14
2006-03-26 - 2006-04-01	13
2006-04-02 - 2006-04-08	13
2006-04-09 - 2006-04-15	19
2006-04-16 - 2006-04-22	14
2006-04-23 - 2006-04-29	13
2006-04-30 - 2006-05-06	13
2006-05-07 - 2006-05-13	13
2006-05-14 - 2006-05-20	14
2006-05-21 - 2006-05-27	15
2006-05-28 - 2006-06-03	16
2006-06-04 - 2006-06-10	13
2006-06-11 - 2006-06-17	14
2006-06-18 - 2006-06-24	13
2006-06-25 - 2006-07-01	14
2006-07-02 - 2006-07-08	19
2006-07-09 - 2006-07-15	14
2006-07-16 - 2006-07-22	14
2006-07-23 - 2006-07-29	13
2006-07-30 - 2006-08-05	12
2006-08-06 - 2006-08-12	12
2006-08-13 - 2006-08-19	12
2006-08-20 - 2006-08-26	13
2006-08-27 - 2006-09-02	13
2006-09-03 - 2006-09-09	15
2006-09-10 - 2006-09-16	13
2006-09-17 - 2006-09-23	15
2006-09-24 - 2006-09-30	14
2006-10-01 - 2006-10-07	15
2006-10-08 - 2006-10-14	16
2006-10-15 - 2006-10-21	16
2006-10-22 - 2006-10-28	17
2006-10-29 - 2006-11-04	17
2006-11-05 - 2006-11-11	18
2006-11-12 - 2006-11-18	24
2006-11-19 - 2006-11-25	58
2006-11-26 - 2006-12-02	17
2006-12-03 - 2006-12-09	17
2006-12-10 - 2006-12-16	18
2006-12-17 - 2006-12-23	23
2006-12-24 - 2006-12-30	25
2006-12-31 - 2007-01-06	16
2007-01-07 - 2007-01-13	15
2007-01-14 - 2007-01-20	16
2007-01-21 - 2007-01-27	15
2007-01-28 - 2007-02-03	16
2007-02-04 - 2007-02-10	14
2007-02-11 - 2007-02-17	14
2007-02-18 - 2007-02-24	14
2007-02-25 - 2007-03-03	14
2007-03-04 - 2007-03-10	14
2007-03-11 - 2007-03-17	16
2007-03-18 - 2007-03-24	15
2007-03-25 - 2007-03-31	15
2007-04-01 - 2007-04-07	18
2007-04-08 - 2007-04-14	16
2007-04-15 - 2007-04-21	13
2007-04-22 - 2007-04-28	13
2007-04-29 - 2007-05-05	13
2007-05-06 - 2007-05-12	13
2007-05-13 - 2007-05-19	13
2007-05-20 - 2007-05-26	14
2007-05-27 - 2007-06-02	15
2007-06-03 - 2007-06-09	14
2007-06-10 - 2007-06-16	14
2007-06-17 - 2007-06-23	14
2007-06-24 - 2007-06-30	14
2007-07-01 - 2007-07-07	19
2007-07-08 - 2007-07-14	13
2007-07-15 - 2007-07-21	14
2007-07-22 - 2007-07-28	13
2007-07-29 - 2007-08-04	13
2007-08-05 - 2007-08-11	12
2007-08-12 - 2007-08-18	13
2007-08-19 - 2007-08-25	13
2007-08-26 - 2007-09-01	13
2007-09-02 - 2007-09-08	14
2007-09-09 - 2007-09-15	14
2007-09-16 - 2007-09-22	14
2007-09-23 - 2007-09-29	15
2007-09-30 - 2007-10-06	16
2007-10-07 - 2007-10-13	16
2007-10-14 - 2007-10-20	16
2007-10-21 - 2007-10-27	17
2007-10-28 - 2007-11-03	17
2007-11-04 - 2007-11-10	19
2007-11-11 - 2007-11-17	27
2007-11-18 - 2007-11-24	61
2007-11-25 - 2007-12-01	19
2007-12-02 - 2007-12-08	20
2007-12-09 - 2007-12-15	19
2007-12-16 - 2007-12-22	22
2007-12-23 - 2007-12-29	29
2007-12-30 - 2008-01-05	20
2008-01-06 - 2008-01-12	17
2008-01-13 - 2008-01-19	17
2008-01-20 - 2008-01-26	17
2008-01-27 - 2008-02-02	17
2008-02-03 - 2008-02-09	15
2008-02-10 - 2008-02-16	16
2008-02-17 - 2008-02-23	15
2008-02-24 - 2008-03-01	16
2008-03-02 - 2008-03-08	16
2008-03-09 - 2008-03-15	16
2008-03-16 - 2008-03-22	21
2008-03-23 - 2008-03-29	17
2008-03-30 - 2008-04-05	14
2008-04-06 - 2008-04-12	15
2008-04-13 - 2008-04-19	16
2008-04-20 - 2008-04-26	15
2008-04-27 - 2008-05-03	15
2008-05-04 - 2008-05-10	15
2008-05-11 - 2008-05-17	15
2008-05-18 - 2008-05-24	16
2008-05-25 - 2008-05-31	17
2008-06-01 - 2008-06-07	15
2008-06-08 - 2008-06-14	15
2008-06-15 - 2008-06-21	15
2008-06-22 - 2008-06-28	15
2008-06-29 - 2008-07-05	20
2008-07-06 - 2008-07-12	15
2008-07-13 - 2008-07-19	15
2008-07-20 - 2008-07-26	14
2008-07-27 - 2008-08-02	14
2008-08-03 - 2008-08-09	14
2008-08-10 - 2008-08-16	14
2008-08-17 - 2008-08-23	14
2008-08-24 - 2008-08-30	14
2008-08-31 - 2008-09-06	15
2008-09-07 - 2008-09-13	14
2008-09-14 - 2008-09-20	16
2008-09-21 - 2008-09-27	16
2008-09-28 - 2008-10-04	17
2008-10-05 - 2008-10-11	17
2008-10-12 - 2008-10-18	19
2008-10-19 - 2008-10-25	20
2008-10-26 - 2008-11-01	20
2008-11-02 - 2008-11-08	19
2008-11-09 - 2008-11-15	23
2008-11-16 - 2008-11-22	30
2008-11-23 - 2008-11-29	67
2008-11-30 - 2008-12-06	21
2008-12-07 - 2008-12-13	20
2008-12-14 - 2008-12-20	23
2008-12-21 - 2008-12-27	40
2008-12-28 - 2009-01-03	23
2009-01-04 - 2009-01-10	20
2009-01-11 - 2009-01-17	20
2009-01-18 - 2009-01-24	19
2009-01-25 - 2009-01-31	19
2009-02-01 - 2009-02-07	19
2009-02-08 - 2009-02-14	18
2009-02-15 - 2009-02-21	18
2009-02-22 - 2009-02-28	19
2009-03-01 - 2009-03-07	17
2009-03-08 - 2009-03-14	19
2009-03-15 - 2009-03-21	20
2009-03-22 - 2009-03-28	17
2009-03-29 - 2009-04-04	18
2009-04-05 - 2009-04-11	24
2009-04-12 - 2009-04-18	19
2009-04-19 - 2009-04-25	17
2009-04-26 - 2009-05-02	16
2009-05-03 - 2009-05-09	17
2009-05-10 - 2009-05-16	17
2009-05-17 - 2009-05-23	18
2009-05-24 - 2009-05-30	20
2009-05-31 - 2009-06-06	17
2009-06-07 - 2009-06-13	17
2009-06-14 - 2009-06-20	18
2009-06-21 - 2009-06-27	17
2009-06-28 - 2009-07-04	23
2009-07-05 - 2009-07-11	18
2009-07-12 - 2009-07-18	17
2009-07-19 - 2009-07-25	18
2009-07-26 - 2009-08-01	18
2009-08-02 - 2009-08-08	16
2009-08-09 - 2009-08-15	17
2009-08-16 - 2009-08-22	17
2009-08-23 - 2009-08-29	17
2009-08-30 - 2009-09-05	17
2009-09-06 - 2009-09-12	19
2009-09-13 - 2009-09-19	18
2009-09-20 - 2009-09-26	19
2009-09-27 - 2009-10-03	20
2009-10-04 - 2009-10-10	22
2009-10-11 - 2009-10-17	23
2009-10-18 - 2009-10-24	22
2009-10-25 - 2009-10-31	23
2009-11-01 - 2009-11-07	22
2009-11-08 - 2009-11-14	25
2009-11-15 - 2009-11-21	33
2009-11-22 - 2009-11-28	73
2009-11-29 - 2009-12-05	23
2009-12-06 - 2009-12-12	25
2009-12-13 - 2009-12-19	25
2009-12-20 - 2009-12-26	39
2009-12-27 - 2010-01-02	26
2010-01-03 - 2010-01-09	25
2010-01-10 - 2010-01-16	22
2010-01-17 - 2010-01-23	22
2010-01-24 - 2010-01-30	22
2010-01-31 - 2010-02-06	22
2010-02-07 - 2010-02-13	21
2010-02-14 - 2010-02-20	20
2010-02-21 - 2010-02-27	20
2010-02-28 - 2010-03-06	19
2010-03-07 - 2010-03-13	20
2010-03-14 - 2010-03-20	21
2010-03-21 - 2010-03-27	19
2010-03-28 - 2010-04-03	24
2010-04-04 - 2010-04-10	22
2010-04-11 - 2010-04-17	18
2010-04-18 - 2010-04-24	18
2010-04-25 - 2010-05-01	18
2010-05-02 - 2010-05-08	18
2010-05-09 - 2010-05-15	18
2010-05-16 - 2010-05-22	19
2010-05-23 - 2010-05-29	19
2010-05-30 - 2010-06-05	20
2010-06-06 - 2010-06-12	18
2010-06-13 - 2010-06-19	18
2010-06-20 - 2010-06-26	18
2010-06-27 - 2010-07-03	21
2010-07-04 - 2010-07-10	19
2010-07-11 - 2010-07-17	17
2010-07-18 - 2010-07-24	17
2010-07-25 - 2010-07-31	17
2010-08-01 - 2010-08-07	17
2010-08-08 - 2010-08-14	17
2010-08-15 - 2010-08-21	17
2010-08-22 - 2010-08-28	16
2010-08-29 - 2010-09-04	17
2010-09-05 - 2010-09-11	19
2010-09-12 - 2010-09-18	18
2010-09-19 - 2010-09-25	19
2010-09-26 - 2010-10-02	20
2010-10-03 - 2010-10-09	21
2010-10-10 - 2010-10-16	21
2010-10-17 - 2010-10-23	22
2010-10-24 - 2010-10-30	21
2010-10-31 - 2010-11-06	23
2010-11-07 - 2010-11-13	25
2010-11-14 - 2010-11-20	34
2010-11-21 - 2010-11-27	72
2010-11-28 - 2010-12-04	25
2010-12-05 - 2010-12-11	23
2010-12-12 - 2010-12-18	23
2010-12-19 - 2010-12-25	38
2010-12-26 - 2011-01-01	25
2011-01-02 - 2011-01-08	25
2011-01-09 - 2011-01-15	26
2011-01-16 - 2011-01-22	26
2011-01-23 - 2011-01-29	25
2011-01-30 - 2011-02-05	26
2011-02-06 - 2011-02-12	24
2011-02-13 - 2011-02-19	23
2011-02-20 - 2011-02-26	22
2011-02-27 - 2011-03-05	22
2011-03-06 - 2011-03-12	22
2011-03-13 - 2011-03-19	24
2011-03-20 - 2011-03-26	22
2011-03-27 - 2011-04-02	22
2011-04-03 - 2011-04-09	23
2011-04-10 - 2011-04-16	23
2011-04-17 - 2011-04-23	30
2011-04-24 - 2011-04-30	24
2011-05-01 - 2011-05-07	21
2011-05-08 - 2011-05-14	22
2011-05-15 - 2011-05-21	22
2011-05-22 - 2011-05-28	23
2011-05-29 - 2011-06-04	25
2011-06-05 - 2011-06-11	21
2011-06-12 - 2011-06-18	21
2011-06-19 - 2011-06-25	22
2011-06-26 - 2011-07-02	24
2011-07-03 - 2011-07-09	26
2011-07-10 - 2011-07-16	21
2011-07-17 - 2011-07-23	19
2011-07-24 - 2011-07-30	21
2011-07-31 - 2011-08-06	20
2011-08-07 - 2011-08-13	20
2011-08-14 - 2011-08-20	20
2011-08-21 - 2011-08-27	20
2011-08-28 - 2011-09-03	21
2011-09-04 - 2011-09-10	24
2011-09-11 - 2011-09-17	22
2011-09-18 - 2011-09-24	23
2011-09-25 - 2011-10-01	24
2011-10-02 - 2011-10-08	24
2011-10-09 - 2011-10-15	25
2011-10-16 - 2011-10-22	27
2011-10-23 - 2011-10-29	28
2011-10-30 - 2011-11-05	28
2011-11-06 - 2011-11-12	30
2011-11-13 - 2011-11-19	40
2011-11-20 - 2011-11-26	91
2011-11-27 - 2011-12-03	28
2011-12-04 - 2011-12-10	27
2011-12-11 - 2011-12-17	29
2011-12-18 - 2011-12-24	43
2011-12-25 - 2011-12-31	35
2012-01-01 - 2012-01-07	29
2012-01-08 - 2012-01-14	28
2012-01-15 - 2012-01-21	28
2012-01-22 - 2012-01-28	27
2012-01-29 - 2012-02-04	26
2012-02-05 - 2012-02-11	27
2012-02-12 - 2012-02-18	25
2012-02-19 - 2012-02-25	25
2012-02-26 - 2012-03-03	25
2012-03-04 - 2012-03-10	25
2012-03-11 - 2012-03-17	26
2012-03-18 - 2012-03-24	24
2012-03-25 - 2012-03-31	23
2012-04-01 - 2012-04-07	30
2012-04-08 - 2012-04-14	27
2012-04-15 - 2012-04-21	23
2012-04-22 - 2012-04-28	25
2012-04-29 - 2012-05-05	23
2012-05-06 - 2012-05-12	24
2012-05-13 - 2012-05-19	24
2012-05-20 - 2012-05-26	25
2012-05-27 - 2012-06-02	28
2012-06-03 - 2012-06-09	24
2012-06-10 - 2012-06-16	23
2012-06-17 - 2012-06-23	25
2012-06-24 - 2012-06-30	24
2012-07-01 - 2012-07-07	30
2012-07-08 - 2012-07-14	23
2012-07-15 - 2012-07-21	25
2012-07-22 - 2012-07-28	24
2012-07-29 - 2012-08-04	23
2012-08-05 - 2012-08-11	22
2012-08-12 - 2012-08-18	23
2012-08-19 - 2012-08-25	24
2012-08-26 - 2012-09-01	24
2012-09-02 - 2012-09-08	25
2012-09-09 - 2012-09-15	25
2012-09-16 - 2012-09-22	26
2012-09-23 - 2012-09-29	26
2012-09-30 - 2012-10-06	28
2012-10-07 - 2012-10-13	30
2012-10-14 - 2012-10-20	28
2012-10-21 - 2012-10-27	29
2012-10-28 - 2012-11-03	28
2012-11-04 - 2012-11-10	30
2012-11-11 - 2012-11-17	42
2012-11-18 - 2012-11-24	91
2012-11-25 - 2012-12-01	30
2012-12-02 - 2012-12-08	30
2012-12-09 - 2012-12-15	29
2012-12-16 - 2012-12-22	33
2012-12-23 - 2012-12-29	47
2012-12-30 - 2013-01-05	33
2013-01-06 - 2013-01-12	30
2013-01-13 - 2013-01-19	29
2013-01-20 - 2013-01-26	31
2013-01-27 - 2013-02-02	29
2013-02-03 - 2013-02-09	27
2013-02-10 - 2013-02-16	27
2013-02-17 - 2013-02-23	29
2013-02-24 - 2013-03-02	28
2013-03-03 - 2013-03-09	27
2013-03-10 - 2013-03-16	28
2013-03-17 - 2013-03-23	29
2013-03-24 - 2013-03-30	33
2013-03-31 - 2013-04-06	30
2013-04-07 - 2013-04-13	26
2013-04-14 - 2013-04-20	25
2013-04-21 - 2013-04-27	25
2013-04-28 - 2013-05-04	25
2013-05-05 - 2013-05-11	26
2013-05-12 - 2013-05-18	26
2013-05-19 - 2013-05-25	28
2013-05-26 - 2013-06-01	30
2013-06-02 - 2013-06-08	25
2013-06-09 - 2013-06-15	26
2013-06-16 - 2013-06-22	26
2013-06-23 - 2013-06-29	25
2013-06-30 - 2013-07-06	34
2013-07-07 - 2013-07-13	25
2013-07-14 - 2013-07-20	24
2013-07-21 - 2013-07-27	25
2013-07-28 - 2013-08-03	25
2013-08-04 - 2013-08-10	25
2013-08-11 - 2013-08-17	24
2013-08-18 - 2013-08-24	25
2013-08-25 - 2013-08-31	25
2013-09-01 - 2013-09-07	28
2013-09-08 - 2013-09-14	25
2013-09-15 - 2013-09-21	27
2013-09-22 - 2013-09-28	28
2013-09-29 - 2013-10-05	27
2013-10-06 - 2013-10-12	30
2013-10-13 - 2013-10-19	31
2013-10-20 - 2013-10-26	32
2013-10-27 - 2013-11-02	31
2013-11-03 - 2013-11-09	35
2013-11-10 - 2013-11-16	38
2013-11-17 - 2013-11-23	46
2013-11-24 - 2013-11-30	100
2013-12-01 - 2013-12-07	33
2013-12-08 - 2013-12-14	32
2013-12-15 - 2013-12-21	34
2013-12-22 - 2013-12-28	51
2013-12-29 - 2014-01-04	36
2014-01-05 - 2014-01-11	35
2014-01-12 - 2014-01-18	32
2014-01-19 - 2014-01-25	34
2014-01-26 - 2014-02-01	34
2014-02-02 - 2014-02-08	31
2014-02-09 - 2014-02-15	30
2014-02-16 - 2014-02-22	27
2014-02-23 - 2014-03-01	28
2014-03-02 - 2014-03-08	28
2014-03-09 - 2014-03-15	28
2014-03-16 - 2014-03-22	29
2014-03-23 - 2014-03-29	28
2014-03-30 - 2014-04-05	27
2014-04-06 - 2014-04-12	27
2014-04-13 - 2014-04-19	33
2014-04-20 - 2014-04-26	30
2014-04-27 - 2014-05-03	25
2014-05-04 - 2014-05-10	26
2014-05-11 - 2014-05-17	27
2014-05-18 - 2014-05-24	28
2014-05-25 - 2014-05-31	30
2014-06-01 - 2014-06-07	25
2014-06-08 - 2014-06-14	26
2014-06-15 - 2014-06-21	26
2014-06-22 - 2014-06-28	25
2014-06-29 - 2014-07-05	33
2014-07-06 - 2014-07-12	33
2014-07-13 - 2014-07-19	28
2014-07-20 - 2014-07-26	27
2014-07-27 - 2014-08-02	27
2014-08-03 - 2014-08-09	26
2014-08-10 - 2014-08-16	25
2014-08-17 - 2014-08-23	25
2014-08-24 - 2014-08-30	25
2014-08-31 - 2014-09-06	27
2014-09-07 - 2014-09-13	26
2014-09-14 - 2014-09-20	27
2014-09-21 - 2014-09-27	28
2014-09-28 - 2014-10-04	30
2014-10-05 - 2014-10-11	31
2014-10-12 - 2014-10-18	30
2014-10-19 - 2014-10-25	35
2014-10-26 - 2014-11-01	42
Top subregions for potato
Subregion	potato
Idaho	100
North Carolina	82
Ohio	79
Kentucky	78
Maine	77
Wisconsin	77
Pennsylvania	77
Montana	77
Washington	76
Indiana	76
Tennessee	76
North Dakota	76
Kansas	75
West Virginia	75
Oklahoma	74
Missouri	74
Utah	73
Colorado	73
Mississippi	72
Wyoming	72
Illinois	72
Michigan	72
Arkansas	72
Nebraska	71
Minnesota	71
South Carolina	71
Alabama	71
Vermont	71
Alaska	71
Iowa	70
Georgia	69
South Dakota	69
Louisiana	69
Massachusetts	69
New Hampshire	69
Maryland	68
Arizona	68
Texas	67
Hawaii	66
Florida	65
Connecticut	64
California	63
Delaware	62
New Jersey	62
Rhode Island	61
New York	61
New Mexico	61
Oregon	61
Nevada	59
District of Columbia	59
Virginia	57
Top metros for potato
Metro	potato
Presque Isle ME	100
Boise ID	50
Idaho Falls-Pocatello ID	48
Butte-Bozeman MT	48
Meridian MS	47
Twin Falls ID	45
Parkersburg WV	44
Juneau AK	44
South Bend-Elkhart IN	43
Zanesville OH	42
Missoula MT	42
Grand Junction-Montrose CO	42
Eugene OR	42
Bluefield-Beckley-Oak Hill WV	41
Fargo-Valley City ND	41
Greenville-Spartanburg SC-Asheville NC-Anderson SC	40
Harrisonburg VA	40
Great Falls MT	40
Billings MT	40
Erie PA	40
La Crosse-Eau Claire WI	40
Bangor ME	39
Springfield MO	39
Portland-Auburn ME	39
Rapid City SD	39
Cincinnati OH	39
Topeka KS	39
Raleigh-Durham (Fayetteville) NC	39
Clarksburg-Weston WV	39
Madison WI	39
Alexandria LA	38
Eureka CA	38
Lexington KY	38
Waco-Temple-Bryan TX	38
Duluth MN-Superior WI	38
Columbus-Tupelo-West Point MS	38
Yakima-Pasco-Richland-Kennewick WA	38
Oklahoma City OK	38
Fairbanks AK	38
Grand Rapids-Kalamazoo-Battle Creek MI	38
Pittsburgh PA	38
Huntsville-Decatur (Florence) AL	38
Dayton OH	38
Austin TX	38
Burlington VT-Plattsburgh NY	38
Hattiesburg-Laurel MS	38
Seattle-Tacoma WA	38
Spokane WA	38
Charlotte NC	38
Richmond-Petersburg VA	38
Louisville KY	38
Cleveland-Akron (Canton) OH	38
Denver CO	38
Harrisburg-Lancaster-Lebanon-York PA	38
Greensboro-High Point-Winston Salem NC	37
Sherman TX-Ada OK	37
Wausau-Rhinelander WI	37
Colorado Springs-Pueblo CO	37
Nashville TN	37
Indianapolis IN	37
St. Louis MO	37
Kansas City MO	37
Ft. Smith-Fayetteville-Springdale-Rogers AR	37
Tulsa OK	37
Minneapolis-St. Paul MN	37
Traverse City-Cadillac MI	37
Flint-Saginaw-Bay City MI	37
Rockford IL	37
Little Rock-Pine Bluff AR	37
Biloxi-Gulfport MS	37
Charleston SC	37
Ft. Wayne IN	37
Wilmington NC	37
Casper-Riverton WY	37
Quincy IL-Hannibal MO-Keokuk IA	36
Lima OH	36
Bend OR	36
Columbus OH	36
Utica NY	36
Chicago IL	36
Wilkes Barre-Scranton PA	36
Norfolk-Portsmouth-Newport News VA	36
Salt Lake City UT	36
Salisbury MD	36
New Orleans LA	36
Mobile AL-Pensacola (Ft. Walton Beach) FL	36
Green Bay-Appleton WI	36
Joplin MO-Pittsburg KS	36
Boston MA-Manchester NH	36
Albany-Schenectady-Troy NY	36
Columbia-Jefferson City MO	36
Victoria TX	36
Charlottesville VA	36
Chico-Redding CA	36
Elmira NY	36
Des Moines-Ames IA	36
Greenville-New Bern-Washington NC	36
Wheeling WV-Steubenville OH	36
Cedar Rapids-Waterloo-Iowa City & Dubuque IA	36
Champaign & Springfield-Decatur IL	36
Birmingham AL	36
Omaha NE	36
San Diego CA	36
Lake Charles LA	35
Tri-Cities TN-VA	35
Johnstown-Altoona PA	35
Gainesville FL	35
Memphis TN	35
Helena MT	35
Paducah KY-Cape Girardeau MO-Harrisburg-Mount Vernon IL	35
Amarillo TX	35
Charleston-Huntington WV	35
Baltimore MD	35
Philadelphia PA	35
Davenport IA-Rock Island-Moline IL	35
Wichita Falls TX & Lawton OK	35
St. Joseph MO	35
Sioux Falls(Mitchell) SD	35
Anchorage AK	35
Lincoln & Hastings-Kearney NE	35
Marquette MI	34
Lafayette IN	34
Hartford & New Haven CT	34
Bowling Green KY	34
Youngstown OH	34
Tampa-St. Petersburg (Sarasota) FL	34
Cheyenne WY-Scottsbluff NE	34
Columbus GA	34
Detroit MI	34
Tyler-Longview(Lufkin & Nacogdoches) TX	34
Atlanta GA	34
Chattanooga TN	34
Mankato MN	34
Medford-Klamath Falls OR	34
Phoenix AZ	34
Jacksonville FL	34
Knoxville TN	34
Wichita-Hutchinson KS	34
Evansville IN	34
Binghamton NY	34
Terre Haute IN	34
Milwaukee WI	34
Jackson MS	34
Tucson (Sierra Vista) AZ	33
Jonesboro AR	33
Dallas-Ft. Worth TX	33
Lansing MI	33
Savannah GA	33
Columbia SC	33
Buffalo NY	33
Toledo OH	33
Syracuse NY	33
Reno NV	33
Sioux City IA	33
Peoria-Bloomington IL	33
Panama City FL	33
Minot-Bismarck-Dickinson(Williston) ND	33
Los Angeles CA	33
Florence-Myrtle Beach SC	33
Ottumwa IA-Kirksville MO	33
Shreveport LA	33
Baton Rouge LA	32
Orlando-Daytona Beach-Melbourne FL	32
Sacramento-Stockton-Modesto CA	32
New York NY	32
Honolulu HI	32
Monroe LA-El Dorado AR	32
Augusta GA	32
Santa Barbara-Santa Maria-San Luis Obispo CA	32
Providence RI-New Bedford MA	32
Beaumont-Port Arthur TX	32
Rochester NY	32
Albuquerque-Santa Fe NM	31
Springfield-Holyoke MA	31
Tallahassee FL-Thomasville GA	31
Dothan AL	31
Watertown NY	31
Jackson TN	31
Houston TX	31
Lubbock TX	31
Monterey-Salinas CA	31
Lafayette LA	31
San Angelo TX	30
Macon GA	30
Rochester MN-Mason City IA-Austin MN	30
Portland OR	30
Odessa-Midland TX	29
Las Vegas NV	29
Abilene-Sweetwater TX	29
Montgomery (Selma) AL	29
Ft. Myers-Naples FL	29
San Antonio TX	29
Albany GA	28
Washington DC (Hagerstown MD)	28
San Francisco-Oakland-San Jose CA	27
West Palm Beach-Ft. Pierce FL	27
Bakersfield CA	26
Roanoke-Lynchburg VA	26
Yuma AZ-El Centro CA	26
Corpus Christi TX	26
Palm Springs CA	25
Miami-Ft. Lauderdale FL	25
Fresno-Visalia CA	24
El Paso TX	22
Harlingen-Weslaco-Brownsville-McAllen TX	16
Alpena MI	0
Greenwood-Greenville MS	0
North Platte NE	0
Laredo TX	0
Glendive MT	0
Top cities for potato
City	potato
Portland	100
Austin	99
Seattle	99
Chicago	98
Denver	97
Charlotte	91
San Diego	91
St. Louis	91
San Francisco	91
Raleigh	91
Pittsburgh	90
Minneapolis	89
Atlanta	89
Philadelphia	89
New York	86
Top searches for potato
sweet potato	100
potato recipe	65
baked potato	45
potato soup	40
potato salad	40
recipes	35
potato recipes	35
potato casserole	20
potatoes	20
potato chips	20
sweet potato recipe	15
bake potato	15
sweet potato fries	15
potato soup recipe	10
sweet potato recipes	10
sweet potato casserole	10
potato salad recipe	10
microwave potato	10
potato calories	10
sweet potato pie	10
baked potato recipe	10
baked sweet potato	10
potato head	5
potato pancakes	5
calories in potato	5
sweet potatoes	5
potato nutrition	5
potato leek soup	5
baked potato microwave	5
baked potato soup	5
potato soup recipes	5
hot potato	5
potato bread	5
bake sweet potato	5
sweet potato calories	5
mashed potato recipe	5
german potato salad	5
potato wedges	5
potato skins	5
potato famine	5
mr potato head	5
potato salad recipes	5
couch potato	5
potato gun	5
sweet potato soup	5
microwave sweet potato	5
cook sweet potato	5
potato gratin	5
potato bug	5
red potato salad	0
Rising searches for potato
sweet potato fries	+450%
baked sweet potato	+190%
calories in potato	+160%
bake potato	+120%
microwave potato	+110%
potato calories	+110%
sweet potatoes	+90%
baked potato	+50%
potato nutrition	+50%
potato soup recipe	+50%
